# Supplementary material for: trans-Dichloridobis[tris­(2-methoxy­phen­yl)phosphine]palladium(II)
Source: Acta Crystallogr Sect E Struct Rep Online. 2009 Oct 10;65(Pt 11):m1342. doi: 10.1107/S1600536809040719 (PMC2971166; doi:10.1107/S1600536809040719)
Supplement: Supplementary file 2 [file e-65-m1342-Isup2.hkl]

#
# h,k,l, Fc-squared, Fo-squared, sigma(Fo-squared) and status flag
#
data_I
_shelx_title ' 8cch2_a in P1               New: P-1'
_shelx_refln_list_code          4
_shelx_F_calc_maximum      115.60
_exptl_crystal_F_000       452.00
_reflns_d_resolution_high  0.7503
 
loop_
 _symmetry_equiv_pos_as_xyz
 'x, y, z'
 '-x, -y, -z'
 
_cell_length_a     9.1415
_cell_length_b    10.8985
_cell_length_c    12.0287
_cell_angle_alpha 103.691
_cell_angle_beta  109.275
_cell_angle_gamma 108.438
 
_shelx_F_squared_multiplier     1.000
 
loop_
 _refln_index_h
 _refln_index_k
 _refln_index_l
 _refln_F_squared_calc
 _refln_F_squared_meas
 _refln_F_squared_sigma
 _refln_observed_status
   1   0   0     7815.03     7467.55    134.12 o
   2   0   0     2804.72     2783.70     37.45 o
   3   0   0      241.24      244.31      9.97 o
   4   0   0       24.01       28.10      4.14 o
   5   0   0      164.62      153.26      6.40 o
   6   0   0      192.51      201.48     11.57 o
   7   0   0       22.72       29.83     18.67 o
   8   0   0      146.96      132.48     24.44 o
   9   0   0        0.62       23.19     20.05 o
  10   0   0      102.57       40.36     30.71 o
 -10   1   0       26.40       54.02     29.20 o
  -9   1   0        0.74      -16.17     20.68 o
  -8   1   0       94.08       77.83     19.05 o
  -7   1   0      152.93      155.03     11.67 o
  -6   1   0      846.49      813.48     15.27 o
  -5   1   0     2376.24     2315.78     39.67 o
  -4   1   0     3245.55     3183.45     44.09 o
  -3   1   0     3412.99     3314.56     65.46 o
  -2   1   0      896.74      784.85     14.59 o
  -1   1   0     6565.69     6130.62    111.01 o
   0   1   0     4865.47     4998.03     76.93 o
   1   1   0     2102.76     2268.23     43.03 o
   2   1   0     1633.81     1629.34     26.96 o
   3   1   0      184.12      205.05      7.92 o
   4   1   0      321.30      368.08     18.69 o
   5   1   0      585.78      588.61     15.52 o
   6   1   0      214.37      234.00     23.31 o
   7   1   0      411.36      394.55     32.96 o
   8   1   0      273.13      277.99     30.96 o
   9   1   0      208.38      204.17     30.71 o
 -10   2   0       46.76       37.98     24.94 o
  -9   2   0       36.79       52.52     22.18 o
  -8   2   0        4.16       -1.42      7.64 o
  -7   2   0     1093.19     1037.41     19.02 o
  -6   2   0     1169.51     1096.26     23.13 o
  -5   2   0     4181.93     3975.98    113.93 o
  -4   2   0     1975.74     1939.37     32.70 o
  -3   2   0     1192.84     1140.13     20.02 o
  -2   2   0      133.62      143.65      5.48 o
  -1   2   0      303.39      301.72      6.65 o
   0   2   0      897.60      954.57     15.94 o
   1   2   0     7331.20     7696.74    249.48 o
   2   2   0      581.79      541.38     15.23 o
   3   2   0     3409.87     3671.84     71.79 o
   4   2   0      149.17      194.22     27.01 o
   5   2   0       79.71       72.17     12.21 o
   6   2   0      694.66      701.87     35.85 o
   7   2   0      662.46      613.14     39.10 o
   8   2   0      532.22      519.51     42.61 o
   9   2   0      108.71       74.45     30.21 o
 -11   3   0       36.65        5.24     23.15 o
 -10   3   0      208.91      203.10     22.07 o
  -9   3   0       25.95       18.85     10.03 o
  -8   3   0       42.17       33.29      7.65 o
  -7   3   0     1198.17     1175.47     31.20 o
  -6   3   0     1030.88      952.12     28.31 o
  -5   3   0     3035.75     2993.27     48.95 o
  -4   3   0     3874.93     3919.80     52.93 o
  -3   3   0     1398.48     1353.57     19.92 o
  -2   3   0     3813.39     3800.21     66.34 o
  -1   3   0      372.58      428.40     10.11 o
   0   3   0     1081.77     1115.75     19.15 o
   1   3   0      193.61      192.55      6.92 o
   2   3   0      394.84      367.95     13.34 o
   3   3   0     1244.14     1204.29     29.42 o
   4   3   0      425.32      425.82     50.64 o
   5   3   0      443.91      409.18     37.22 o
   6   3   0      514.69      439.05     33.72 o
   7   3   0      205.12      197.65     28.20 o
   8   3   0      329.36      313.21     36.97 o
   9   3   0       80.68       57.53     32.34 o
 -11   4   0      145.11      116.50     24.46 o
 -10   4   0      491.11      504.58     23.21 o
  -9   4   0      273.18      280.82     17.60 o
  -8   4   0      738.34      732.91     15.10 o
  -7   4   0       57.42       42.11      7.51 o
  -6   4   0      201.00      207.39     11.56 o
  -5   4   0      214.99      207.47      8.26 o
  -4   4   0     1090.64     1050.20     20.07 o
  -3   4   0     1386.98     1403.45     24.16 o
  -2   4   0      304.36      339.36      9.15 o
  -1   4   0        0.59        3.83      3.21 o
   0   4   0       23.85       22.40      6.48 o
   1   4   0      226.35      208.39      8.13 o
   2   4   0     3349.67     3177.67     63.14 o
   3   4   0     2265.89     1978.16     44.05 o
   4   4   0     1386.79     1289.54     71.75 o
   5   4   0     1063.91      995.28     43.87 o
   6   4   0       37.98       35.34     22.94 o
   7   4   0       25.18       38.98     23.31 o
   8   4   0       62.74       52.52     32.96 o
 -10   5   0      341.26      337.92     14.51 o
  -9   5   0      607.99      617.58     15.58 o
  -8   5   0       60.33       88.62     12.92 o
  -7   5   0      149.68      156.76      9.09 o
  -6   5   0      212.19      213.59      9.23 o
  -5   5   0      222.08      226.80     10.19 o
  -4   5   0     1434.16     1487.06     26.51 o
  -3   5   0     1231.69     1233.92     22.44 o
  -2   5   0      609.87      586.21     12.95 o
  -1   5   0     2166.40     2182.40     30.85 o
   0   5   0     1036.57     1032.08     17.08 o
   1   5   0     5105.14     5068.01     79.15 o
   2   5   0     1754.90     1730.55     39.17 o
   3   5   0     1205.13     1170.80     30.91 o
   4   5   0      847.13      844.58     28.25 o
   5   5   0       82.47       71.32     23.56 o
   6   5   0        0.53      -13.03     24.44 o
   7   5   0       13.18        1.88     28.33 o
 -11   6   0       26.01       30.17     17.71 o
 -10   6   0       89.17       94.40     13.79 o
  -9   6   0      268.18      274.12     19.72 o
  -8   6   0      199.97      238.45     13.75 o
  -7   6   0      231.03      227.19     11.72 o
  -6   6   0       98.35      100.57      8.55 o
  -5   6   0       39.51       48.54      6.94 o
  -4   6   0      774.79      724.40     16.37 o
  -3   6   0     2017.95     1895.25     43.94 o
  -2   6   0     7774.41     7685.24    142.53 o
  -1   6   0     1576.03     1644.74     24.81 o
   0   6   0      728.14      733.80     14.41 o
   1   6   0       99.17      100.87      7.55 o
   2   6   0      420.49      411.69     17.88 o
   3   6   0      406.77      374.00     20.08 o
   4   6   0      163.94      172.59     25.07 o
   5   6   0      129.20      158.92     28.95 o
   6   6   0       88.91       92.00     29.70 o
   7   6   0        0.22        7.52     31.33 o
 -11   7   0        2.38      -10.25     16.57 o
 -10   7   0       12.84       13.16     12.31 o
  -9   7   0       47.95       12.34     29.95 o
  -8   7   0      430.70      406.86     21.67 o
  -7   7   0      271.64      281.32     24.50 o
  -6   7   0      424.19      405.96     20.66 o
  -5   7   0      354.35      363.07     13.43 o
  -4   7   0      115.84      106.88      7.54 o
  -3   7   0     1809.97     1853.40     32.72 o
  -2   7   0     3473.40     3460.77     56.15 o
  -1   7   0     1431.87     1431.07     24.55 o
   0   7   0      516.29      507.31     12.62 o
   1   7   0       67.60       65.12      9.82 o
   2   7   0      246.05      250.18     16.60 o
   3   7   0      135.46      137.62     25.19 o
   4   7   0      115.85      127.72     27.82 o
   5   7   0       97.99      113.80     30.08 o
   6   7   0       35.80       78.96     33.34 o
 -11   8   0        5.93       -9.25     17.58 o
 -10   8   0        3.23      -13.71     13.71 o
  -9   8   0      144.13      155.87     17.85 o
  -8   8   0      211.94      211.44     17.74 o
  -7   8   0      703.79      728.18     27.32 o
  -6   8   0     1070.93      983.92     44.87 o
  -5   8   0      380.93      385.93     19.76 o
  -4   8   0       59.18       56.23     11.10 o
  -3   8   0     1291.00     1269.64     25.15 o
  -2   8   0      384.65      422.36     16.51 o
  -1   8   0      626.74      632.85     17.21 o
   0   8   0       43.86       50.72      8.74 o
   1   8   0      165.84      191.97     15.79 o
   2   8   0       44.85       51.01     18.30 o
   3   8   0      160.54      134.36     26.07 o
   4   8   0      124.81      129.85     31.83 o
   5   8   0      281.33      347.05     38.85 o
 -11   9   0        9.06       20.37     25.60 o
 -10   9   0       19.49       35.76     13.64 o
  -9   9   0      154.11      165.53     25.13 o
  -8   9   0      452.50      456.09     25.85 o
  -7   9   0     1150.46     1064.28     33.98 o
  -6   9   0      599.17      603.15     25.07 o
  -5   9   0      473.38      484.56     22.91 o
  -4   9   0       65.08       89.43     11.68 o
  -3   9   0      128.98      136.37     13.58 o
  -2   9   0      167.54      189.68     10.97 o
  -1   9   0       91.49       99.55     10.08 o
   0   9   0      112.86      103.99     14.08 o
   1   9   0      406.40      397.78     22.57 o
   2   9   0       89.01      103.46     18.36 o
   3   9   0       89.15       91.89     21.58 o
   4   9   0      138.52      196.40     35.09 o
 -10  10   0      128.92      147.33     42.61 o
  -9  10   0       46.66       35.35     18.94 o
  -8  10   0      251.37      236.83     22.09 o
  -7  10   0      130.19      146.49     19.28 o
  -6  10   0      295.83      300.02     19.98 o
  -5  10   0      182.78      175.88     19.43 o
  -4  10   0       34.75       25.20     11.77 o
  -3  10   0       37.10       37.72     12.08 o
  -2  10   0       75.22       89.70     31.33 o
  -1  10   0       16.68       15.92     20.05 o
   0  10   0      563.94      575.58     25.71 o
   1  10   0      291.18      283.11     22.46 o
   2  10   0      135.89      173.65     23.02 o
   3  10   0      125.57       80.64     25.25 o
 -10  11   0      103.01      106.60     19.41 o
  -9  11   0       29.20       18.56     21.18 o
  -8  11   0        5.98       -8.94     19.23 o
  -7  11   0        1.60        9.88     18.08 o
  -6  11   0       39.00       46.65     16.43 o
  -5  11   0      138.86      162.31     33.53 o
  -4  11   0       84.12       91.71     15.04 o
  -3  11   0       27.57       43.96     14.08 o
  -2  11   0       84.24      130.10     23.81 o
  -1  11   0      531.06      523.02     39.48 o
   0  11   0      411.69      435.66     39.48 o
   1  11   0      426.17      383.65     38.48 o
   2  11   0      191.87      281.25     38.60 o
  -9  12   0       39.99       24.11     43.74 o
  -8  12   0       83.91       67.27     23.19 o
  -7  12   0        5.19       -4.74     23.75 o
  -6  12   0      104.08      110.52     20.24 o
  -5  12   0      335.25      363.56     24.48 o
  -4  12   0      281.09      300.28     22.10 o
  -3  12   0       80.28       87.23     22.31 o
  -2  12   0      128.21      128.59     26.19 o
  -1  12   0      247.25      260.45     33.72 o
   0  12   0      142.80      189.88     35.09 o
   1  12   0      131.42      109.79     35.34 o
  -8  13   0        7.19      -40.36     40.36 o
  -7  13   0       49.04       72.28     29.89 o
  -6  13   0       85.31       98.91     55.90 o
  -5  13   0      188.99      191.36     23.61 o
  -4  13   0      267.75      264.58     31.96 o
  -3  13   0      101.68      158.67     26.70 o
  -2  13   0       89.00       69.94     25.32 o
  -1  13   0        3.90      -21.56     28.95 o
  -6  14   0      137.30      119.47     33.15 o
  -5  14   0      196.74      175.79     26.46 o
  -4  14   0      215.21      153.03     32.59 o
   3 -14   1       84.77       84.10     32.34 o
   4 -14   1      136.29      114.81     31.33 o
   5 -14   1      166.75      167.90     24.15 o
   6 -14   1        6.99       -6.62     32.09 o
   0 -13   1       12.55      -15.79     30.21 o
   1 -13   1      115.54       56.65     27.32 o
   2 -13   1      403.54      443.06     39.36 o
   3 -13   1      193.64      201.66     31.21 o
   4 -13   1      225.64      266.60     22.28 o
   5 -13   1       73.67       58.91     18.33 o
   6 -13   1        3.46       -0.54     19.32 o
   7 -13   1        0.72      -18.14     21.84 o
   8 -13   1       13.76      -10.05     23.84 o
  -1 -12   1      194.38      197.53     36.10 o
   0 -12   1      181.91      123.83     31.33 o
   1 -12   1      138.91      120.95     26.95 o
   2 -12   1      239.50      276.99     30.21 o
   3 -12   1      337.59      340.31     22.66 o
   4 -12   1      257.89      245.41     19.97 o
   5 -12   1       87.01       66.52     28.01 o
   6 -12   1        1.97        0.02     17.14 o
   7 -12   1       37.88       32.41     18.56 o
   8 -12   1       26.99       21.68     21.27 o
   9 -12   1       27.48       -0.57     23.08 o
  -3 -11   1      189.86      177.35     39.36 o
  -2 -11   1      384.75      396.06     40.61 o
  -1 -11   1      241.77      221.97     32.46 o
   0 -11   1      101.14      106.03     26.82 o
   1 -11   1        2.97        4.76     20.68 o
   2 -11   1       14.98        5.89     22.62 o
   3 -11   1       15.17       22.09     17.17 o
   4 -11   1       94.51      118.31     16.86 o
   5 -11   1      321.36      321.13     24.63 o
   6 -11   1      110.02      111.73     18.85 o
   7 -11   1      170.48      176.97     26.76 o
   8 -11   1      142.17      135.07     20.47 o
   9 -11   1      102.05      116.33     22.45 o
  10 -11   1      220.39      237.80     44.93 o
  -4 -10   1      103.51      105.16     25.25 o
  -3 -10   1      158.35      195.40     24.66 o
  -2 -10   1       81.83       99.75     20.16 o
  -1 -10   1      158.06      186.93     19.54 o
   0 -10   1        4.52       -8.90     19.43 o
   1 -10   1       21.99       17.75     20.12 o
   2 -10   1       81.31       87.86     15.10 o
   3 -10   1       84.45       81.53     13.35 o
   4 -10   1       63.04       65.29     19.11 o
   5 -10   1      655.06      606.90     25.12 o
   6 -10   1      563.57      545.85     25.94 o
   7 -10   1      461.51      477.63     31.52 o
   8 -10   1       66.63       87.19     19.36 o
   9 -10   1       62.36       77.38     17.17 o
  10 -10   1       83.54       54.05     22.74 o
  -5  -9   1       90.41       86.98     25.35 o
  -4  -9   1       27.70       33.11     21.46 o
  -3  -9   1       16.63       18.10     17.80 o
  -2  -9   1      169.14      165.25     13.93 o
  -1  -9   1       56.00       53.10     10.46 o
   0  -9   1      142.34      165.59     11.90 o
   1  -9   1      622.36      629.35     18.57 o
   2  -9   1        0.34        6.58     10.21 o
   3  -9   1       48.17       60.74     12.29 o
   4  -9   1      118.79      125.29     13.69 o
   5  -9   1      413.11      437.07     22.39 o
   6  -9   1     1334.89     1299.47     37.05 o
   7  -9   1      891.99      875.86     31.44 o
   8  -9   1       55.79       37.91     14.44 o
   9  -9   1        0.15       11.28     16.02 o
  10  -9   1        7.12       10.90     18.43 o
  -6  -8   1       51.65       67.68     33.72 o
  -5  -8   1       51.75       56.28     28.70 o
  -4  -8   1        0.18       22.18     24.57 o
  -3  -8   1        0.38      -10.77     13.20 o
  -2  -8   1        1.56        3.50     10.30 o
  -1  -8   1       11.39       10.61      8.97 o
   0  -8   1      499.09      546.09     14.36 o
   1  -8   1      356.88      370.08     11.85 o
   2  -8   1      682.23      689.82     14.04 o
   3  -8   1      821.59      787.64     24.63 o
   4  -8   1      130.22      156.83     24.06 o
   5  -8   1      375.27      371.53     20.42 o
   6  -8   1      930.30      911.35     29.36 o
   7  -8   1      413.94      378.72     22.10 o
   8  -8   1       62.36       54.92     16.61 o
   9  -8   1        0.34      -11.11     15.45 o
  10  -8   1        3.93      -17.99     17.99 o
  11  -8   1        4.82       -1.49     18.56 o
  -6  -7   1        4.27        9.40     28.58 o
  -5  -7   1      119.12       80.59     26.95 o
  -4  -7   1       67.58       74.75     15.08 o
  -3  -7   1        6.06       -5.04     12.78 o
  -2  -7   1        8.33       -0.57     10.56 o
  -1  -7   1      333.83      351.21     17.76 o
   0  -7   1     1690.37     1703.29     26.84 o
   1  -7   1     1769.97     1732.08     26.49 o
   2  -7   1     1752.53     1713.86     26.20 o
   3  -7   1      358.35      373.97     10.57 o
   4  -7   1       83.23       67.49     10.50 o
   5  -7   1        6.57       -4.04     10.51 o
   6  -7   1        2.43        7.48     18.74 o
   7  -7   1      434.62      431.12     20.79 o
   8  -7   1      242.49      264.16     18.04 o
   9  -7   1       50.77       31.45     16.38 o
  10  -7   1       40.47       41.26     19.33 o
  11  -7   1       25.51       34.29     19.36 o
  -7  -6   1        2.24      -25.94     30.58 o
  -6  -6   1      130.80       88.36     27.57 o
  -5  -6   1      331.74      310.57     21.09 o
  -4  -6   1      409.57      429.39     22.11 o
  -3  -6   1      433.40      442.59     20.14 o
  -2  -6   1       64.56       69.07      7.38 o
  -1  -6   1     1378.02     1337.14     22.13 o
   0  -6   1     1873.89     1780.75     29.09 o
   1  -6   1     2035.72     1904.22     27.90 o
   2  -6   1      513.36      485.05     10.73 o
   3  -6   1       34.00       14.82     12.78 o
   4  -6   1        1.00        2.92      7.14 o
   5  -6   1      122.68      145.19     17.15 o
   6  -6   1        2.26        9.29      7.92 o
   7  -6   1      392.21      416.18     13.36 o
   8  -6   1      453.79      447.95     26.45 o
   9  -6   1      223.12      210.26     20.20 o
  10  -6   1      300.23      285.44     31.21 o
  -8  -5   1       24.78        8.77     30.08 o
  -7  -5   1       41.15       89.99     28.07 o
  -6  -5   1       14.59       20.45     15.40 o
  -5  -5   1      796.36      792.03     27.66 o
  -4  -5   1     1953.99     1817.39     43.99 o
  -3  -5   1     1150.00     1120.60     30.71 o
  -2  -5   1      620.90      565.63     26.32 o
  -1  -5   1      309.93      308.69     10.41 o
   0  -5   1       38.41       35.78      4.39 o
   1  -5   1       65.25       64.37      4.12 o
   2  -5   1      479.38      512.46     11.21 o
   3  -5   1     3794.26     3861.92    122.10 o
   4  -5   1      221.57      230.37      9.08 o
   5  -5   1       58.14       51.98      5.46 o
   6  -5   1      150.33      159.00      7.93 o
   7  -5   1      330.60      326.25     12.44 o
   8  -5   1      366.39      361.94     25.37 o
   9  -5   1      340.74      335.33     15.03 o
  10  -5   1      375.00      413.15     27.18 o
  -8  -4   1      206.92      226.23     32.96 o
  -7  -4   1      151.77      170.33     29.20 o
  -6  -4   1      645.08      577.20     42.30 o
  -5  -4   1      920.24      881.35     66.62 o
  -4  -4   1      736.17      683.34     23.08 o
  -3  -4   1     1717.55     1655.45     38.06 o
  -2  -4   1      191.82      165.68      8.24 o
  -1  -4   1      559.49      602.78     13.25 o
   0  -4   1      803.08      769.64     16.30 o
   1  -4   1       44.88       61.77      3.48 o
   2  -4   1     3208.41     3124.59     83.47 o
   3  -4   1     2031.05     1910.53     31.64 o
   4  -4   1      154.01      122.53      5.88 o
   5  -4   1     1962.73     1887.87     33.21 o
   6  -4   1      235.92      226.00     11.41 o
   7  -4   1      613.68      632.00     27.49 o
   8  -4   1      633.92      610.86     27.89 o
   9  -4   1      192.17      203.31     11.52 o
  10  -4   1       68.79       58.35     16.94 o
  -9  -3   1      164.22      185.12     29.83 o
  -8  -3   1      379.44      416.24     38.23 o
  -7  -3   1      494.88      581.05     39.86 o
  -6  -3   1      324.94      306.17     18.93 o
  -5  -3   1      156.97      177.89     14.80 o
  -4  -3   1      910.84      869.54     18.70 o
  -3  -3   1     1682.68     1670.10     37.96 o
  -2  -3   1     1383.52     1352.11     25.55 o
  -1  -3   1     1422.77     1440.01     24.41 o
   0  -3   1       16.92       16.00      3.30 o
   1  -3   1     4064.62     4151.06     78.58 o
   2  -3   1        2.45        2.28      2.32 o
   3  -3   1     2115.27     2101.58     34.30 o
   4  -3   1     4056.10     4061.60     64.03 o
   5  -3   1     1859.81     1781.42     31.95 o
   6  -3   1      380.30      409.21     17.54 o
   7  -3   1       27.07       20.82      8.59 o
   8  -3   1       69.65       80.01      9.03 o
   9  -3   1      107.47       91.52     18.73 o
  10  -3   1      102.88      153.66     26.45 o
  -9  -2   1      260.60      227.48     28.33 o
  -8  -2   1      408.28      398.69     34.72 o
  -7  -2   1      443.61      444.18     23.59 o
  -6  -2   1       16.14       -4.03     10.51 o
  -5  -2   1       22.45       14.31      7.04 o
  -4  -2   1      235.25      255.21     10.53 o
  -3  -2   1      101.93       92.84      6.10 o
  -2  -2   1     1368.13     1430.88     24.53 o
  -1  -2   1     2234.46     2269.60     36.04 o
   0  -2   1     5180.03     5203.37     97.63 o
   1  -2   1        3.72        4.10      3.64 o
   2  -2   1      137.47      190.20      7.81 o
   3  -2   1     1811.21     1899.92     31.48 o
   4  -2   1     2100.19     2079.42     42.27 o
   5  -2   1      965.34      962.80     20.50 o
   6  -2   1       40.28       41.42      8.25 o
   7  -2   1      212.10      227.08     13.95 o
   8  -2   1      175.58      207.40     31.77 o
   9  -2   1       69.32       51.51     20.05 o
  10  -2   1       76.18       67.43     28.83 o
 -10  -1   1      176.37      169.33     32.34 o
  -9  -1   1       65.95       79.96     25.94 o
  -8  -1   1      291.02      282.75     26.82 o
  -7  -1   1      139.74      152.38     43.68 o
  -6  -1   1       52.02       49.51      8.96 o
  -5  -1   1      160.35      184.00     14.36 o
  -4  -1   1      226.57      252.95      9.61 o
  -3  -1   1       13.97        9.76      4.38 o
  -2  -1   1     7219.86     7478.87    113.35 o
  -1  -1   1     3480.95     3588.46     56.22 o
   0  -1   1    13363.05    12306.69    249.85 o
   1  -1   1     6322.46     6220.98    333.59 o
   2  -1   1        1.17        1.53      3.23 o
   3  -1   1      591.06      552.45     12.34 o
   4  -1   1      353.59      346.79     10.93 o
   5  -1   1      299.13      307.10     12.25 o
   6  -1   1        0.59        1.19     13.60 o
   7  -1   1       52.53       49.38     19.30 o
   8  -1   1        9.55       10.15     21.81 o
   9  -1   1       14.21       43.12     24.19 o
  10  -1   1       73.44       63.42     29.33 o
 -10   0   1        3.71       52.64     23.94 o
  -9   0   1        1.61      -21.06     21.06 o
  -8   0   1      280.06      270.85     24.82 o
  -7   0   1      805.54      764.83     21.40 o
  -6   0   1      701.65      668.84     18.20 o
  -5   0   1      318.36      281.08     11.31 o
  -4   0   1      426.66      419.02     10.46 o
  -3   0   1     2737.41     2702.64     33.34 o
  -2   0   1     3181.92     3243.74     42.96 o
  -1   0   1     9850.76     9615.21    144.51 o
   0   0   1     1574.38      918.58     25.32 o
   1   0   1      161.51      167.36      5.77 o
   2   0   1      324.49      340.71      8.71 o
   3   0   1       74.51       92.68      5.90 o
   4   0   1        1.72        5.15      5.64 o
   5   0   1      407.29      396.19     10.82 o
   6   0   1      460.52      482.04     31.46 o
   7   0   1      290.32      290.78     27.82 o
   8   0   1      143.78      148.02     27.45 o
   9   0   1       99.51       66.05     28.95 o
  10   0   1       78.16      127.84     28.95 o
 -10   1   1        3.66      -16.04     24.69 o
  -9   1   1       10.83       18.17     18.93 o
  -8   1   1      144.13      126.46     21.06 o
  -7   1   1     2439.86     2297.14     37.00 o
  -6   1   1     2611.75     2442.56     29.99 o
  -5   1   1     1932.23     1881.19     23.27 o
  -4   1   1     1373.46     1370.61     18.79 o
  -3   1   1       51.95       62.88      3.18 o
  -2   1   1     4753.71     4875.53     48.43 o
  -1   1   1       17.49       27.85      2.55 o
   0   1   1     2178.59     2219.21     42.73 o
   1   1   1     8421.07     9077.48    233.00 o
   2   1   1      272.93      312.24     21.56 o
   3   1   1       54.40       70.29      5.96 o
   4   1   1      506.39      506.09     10.34 o
   5   1   1      586.59      535.28     17.96 o
   6   1   1      759.73      755.64     39.23 o
   7   1   1      573.32      568.52     38.23 o
   8   1   1      375.01      328.38     34.72 o
   9   1   1       83.31       94.00     31.96 o
 -11   2   1       31.78       47.69     27.51 o
 -10   2   1      116.48      129.19     21.43 o
  -9   2   1       11.96        8.22     15.84 o
  -8   2   1       99.73       87.77      8.58 o
  -7   2   1     1153.88     1122.72     19.29 o
  -6   2   1     1902.88     1873.57     26.14 o
  -5   2   1     2635.41     2607.78     42.00 o
  -4   2   1     3413.43     3599.64     43.56 o
  -3   2   1     1492.37     1501.46     19.33 o
  -2   2   1     8279.37     8429.39    109.23 o
  -1   2   1      128.75      125.09      5.65 o
   0   2   1     4871.58     5163.36     68.95 o
   1   2   1     2113.12     2245.62     62.92 o
   2   2   1      326.18      293.53     16.17 o
   3   2   1       24.26        8.90      8.90 o
   4   2   1      161.21      125.84     16.54 o
   5   2   1      422.32      448.95     30.71 o
   6   2   1      689.03      684.70     39.23 o
   7   2   1      414.54      360.21     33.34 o
   8   2   1      199.93      215.20     33.59 o
   9   2   1       33.44       26.95     33.21 o
 -11   3   1      208.71      211.63     25.98 o
 -10   3   1      256.25      340.39     22.59 o
  -9   3   1      276.55      278.77     10.78 o
  -8   3   1      537.33      514.52     14.23 o
  -7   3   1      752.48      751.57     14.89 o
  -6   3   1     1268.65     1234.49     17.62 o
  -5   3   1     1682.83     1639.29     22.37 o
  -4   3   1     2581.14     2516.38     35.04 o
  -3   3   1      405.19      375.96      8.02 o
  -2   3   1      382.59      437.11     10.14 o
  -1   3   1      551.56      573.97     12.21 o
   0   3   1     2081.09     2108.64     42.09 o
   1   3   1     5103.32     5288.99    140.50 o
   2   3   1     2752.46     2714.62     77.96 o
   3   3   1      526.76      476.90     25.19 o
   4   3   1      671.45      676.93     33.59 o
   5   3   1      386.46      347.93     30.33 o
   6   3   1      253.66      322.99     30.96 o
   7   3   1      126.15      133.86     29.08 o
   8   3   1       70.25       56.53     31.71 o
 -11   4   1      377.32      401.48     48.38 o
 -10   4   1      397.89      393.27     18.45 o
  -9   4   1     1360.15     1316.42     21.89 o
  -8   4   1       27.98       32.31      6.65 o
  -7   4   1        1.25        0.31      5.30 o
  -6   4   1       30.22       27.33      5.89 o
  -5   4   1      107.27      105.12      7.26 o
  -4   4   1      570.63      541.02     13.11 o
  -3   4   1     3555.93     3557.64     55.78 o
  -2   4   1      654.20      621.32     13.49 o
  -1   4   1      830.02      805.29     15.97 o
   0   4   1      761.01      732.21     18.47 o
   1   4   1     5145.93     5348.26    102.26 o
   2   4   1     3639.33     3486.18     98.64 o
   3   4   1      913.76      843.00     35.22 o
   4   4   1      168.95      160.18     19.55 o
   5   4   1        4.32       19.55     20.93 o
   6   4   1        0.16      -20.30     23.19 o
   7   4   1        0.21        8.40     27.20 o
   8   4   1       47.32       91.87     35.72 o
 -11   5   1       78.64       82.85     30.21 o
 -10   5   1      344.89      356.94     15.32 o
  -9   5   1      144.62      156.53      9.33 o
  -8   5   1        8.20        4.35      6.41 o
  -7   5   1       78.90       75.22      8.80 o
  -6   5   1      163.14      176.32     10.09 o
  -5   5   1     1346.85     1318.41     59.53 o
  -4   5   1     3780.66     3801.62     60.33 o
  -3   5   1     3092.18     2990.04     48.03 o
  -2   5   1     2615.56     2694.56     43.75 o
  -1   5   1      566.19      581.66     17.26 o
   0   5   1      558.64      581.60     25.07 o
   1   5   1     1008.11      981.42     18.88 o
   2   5   1      230.17      242.40     21.93 o
   3   5   1      310.61      341.29     26.57 o
   4   5   1       10.88       -8.52     16.42 o
   5   5   1       92.12       78.71     25.07 o
   6   5   1       13.62        8.65     27.07 o
   7   5   1       59.42       91.87     34.47 o
 -11   6   1       25.37       30.46     16.96 o
 -10   6   1      247.59      229.86     16.95 o
  -9   6   1      154.33      150.09     10.47 o
  -8   6   1      283.50      311.89     15.01 o
  -7   6   1       22.08        1.85      7.76 o
  -6   6   1      707.17      710.24     18.45 o
  -5   6   1      676.96      646.92     16.26 o
  -4   6   1      585.75      535.00     14.50 o
  -3   6   1     2666.76     2482.42     41.37 o
  -2   6   1     2507.77     2503.45     41.85 o
  -1   6   1      268.11      272.65     11.30 o
   0   6   1       66.54       65.32      9.17 o
   1   6   1       17.51       12.78     11.91 o
   2   6   1      275.19      257.81     23.56 o
   3   6   1      291.07      312.96     28.95 o
   4   6   1       66.70       79.09     23.31 o
   5   6   1      156.25      149.65     30.58 o
   6   6   1       51.88       77.46     32.09 o
 -11   7   1        8.46      -14.66     17.36 o
 -10   7   1       83.62       97.87     15.24 o
  -9   7   1      502.48      506.53     18.20 o
  -8   7   1      369.33      363.74     27.26 o
  -7   7   1      310.07      309.55     33.21 o
  -6   7   1      482.63      456.39     16.29 o
  -5   7   1      412.49      409.70     14.57 o
  -4   7   1     1167.57     1101.19     22.58 o
  -3   7   1     1654.25     1592.57     35.44 o
  -2   7   1     1188.52     1179.27     24.08 o
  -1   7   1      306.29      301.57     12.82 o
   0   7   1       43.62       48.93      5.77 o
   1   7   1       47.58       36.22     15.17 o
   2   7   1       27.55       25.69     15.54 o
   3   7   1      222.24      200.66     24.69 o
   4   7   1      284.10      241.52     31.08 o
   5   7   1      131.39      119.57     32.59 o
   6   7   1      147.56      147.02     37.98 o
 -11   8   1        8.36       34.91     17.40 o
 -10   8   1       88.53       86.85     16.84 o
  -9   8   1      482.09      496.19     18.65 o
  -8   8   1      601.15      599.43     27.61 o
  -7   8   1     1592.84     1450.42     47.25 o
  -6   8   1      691.18      674.68     25.87 o
  -5   8   1      289.71      295.05     18.49 o
  -4   8   1      782.29      781.09     19.19 o
  -3   8   1       71.67       75.29     11.01 o
  -2   8   1       70.00       71.50      9.00 o
  -1   8   1       61.76       53.39      8.94 o
   0   8   1      112.38      112.11     13.14 o
   1   8   1       53.33       72.69     18.42 o
   2   8   1       87.08      129.47     22.81 o
   3   8   1      218.92      237.63     28.58 o
   4   8   1      345.19      372.12     39.10 o
   5   8   1      329.87      435.79     45.37 o
 -11   9   1       22.53       14.16     17.66 o
 -10   9   1      136.02      130.66     30.71 o
  -9   9   1      242.20      262.45     17.76 o
  -8   9   1      641.67      603.56     28.80 o
  -7   9   1      535.17      519.87     26.46 o
  -6   9   1       54.99       78.06     14.88 o
  -5   9   1       44.95       16.53     22.06 o
  -4   9   1        1.24       -9.28     10.06 o
  -3   9   1        0.67       -5.95     10.96 o
  -2   9   1     1148.79     1178.55     26.58 o
  -1   9   1     1213.72     1176.76     32.57 o
   0   9   1      486.75      492.69     23.93 o
   1   9   1      220.98      252.29     19.35 o
   2   9   1      103.38      119.85     19.07 o
   3   9   1      123.52       67.43     32.34 o
   4   9   1      180.57      210.44     38.35 o
 -10  10   1       47.29       33.51     17.97 o
  -9  10   1       43.20       43.38     12.99 o
  -8  10   1        4.02        3.88     19.30 o
  -7  10   1      102.92      116.31     18.73 o
  -6  10   1      257.30      257.72     19.46 o
  -5  10   1      128.83      123.40     27.39 o
  -4  10   1       83.78       93.66     30.46 o
  -3  10   1      189.43      189.49     30.27 o
  -2  10   1      197.35      230.40     18.92 o
  -1  10   1     1242.99     1269.39     53.77 o
   0  10   1      655.12      612.68     26.43 o
   1  10   1      285.23      319.57     23.05 o
   2  10   1      113.38      127.56     22.53 o
   3  10   1       83.22      119.44     26.54 o
 -10  11   1       16.35       16.67     18.50 o
  -9  11   1       14.89       -5.67     13.21 o
  -8  11   1        0.70      -11.55     19.80 o
  -7  11   1      169.38      171.69     21.61 o
  -6  11   1      330.06      385.60     26.37 o
  -5  11   1      222.09      239.55     19.48 o
  -4  11   1      126.03      140.71     22.50 o
  -3  11   1        3.57       28.25     11.86 o
  -2  11   1      338.92      346.80     32.71 o
  -1  11   1      776.56      704.88     44.62 o
   0  11   1      243.62      241.90     33.34 o
   1  11   1      174.90      132.85     33.21 o
   2  11   1       41.00       45.50     35.60 o
  -9  12   1        5.12      -11.19     15.04 o
  -8  12   1       77.64       71.42     15.15 o
  -7  12   1      182.20      199.31     37.48 o
  -6  12   1      481.60      542.46     30.09 o
  -5  12   1      404.87      384.26     54.14 o
  -4  12   1      370.50      339.40     23.69 o
  -3  12   1       91.35      146.39     25.82 o
  -2  12   1       51.48       57.03     26.07 o
  -1  12   1       27.50       -0.25     29.45 o
   0  12   1       32.35       27.07     31.96 o
  -8  13   1       95.04       85.28     17.00 o
  -7  13   1      100.36       86.47     16.49 o
  -6  13   1      196.18      229.42     35.46 o
  -5  13   1      284.78      336.84     18.16 o
  -4  13   1      303.44      337.65     34.22 o
  -3  13   1      141.53      132.48     31.58 o
  -2  13   1        0.67      -26.82     26.82 o
   2 -14   2      282.94      256.94     35.22 o
   3 -14   2      332.96      248.54     30.96 o
   4 -14   2      130.23      117.49     21.31 o
   5 -14   2        4.94      -15.87     20.31 o
   6 -14   2        0.91      -12.20     21.26 o
   0 -13   2      114.46       96.01     29.95 o
   1 -13   2      207.82      268.72     34.47 o
   2 -13   2      334.85      366.48     33.09 o
   3 -13   2      287.68      284.97     28.58 o
   4 -13   2       51.37       53.25     27.89 o
   5 -13   2        1.60      -18.93     18.93 o
   6 -13   2        2.92       -6.32     20.51 o
   7 -13   2       19.42       36.69     22.19 o
   8 -13   2       65.55       14.40     22.56 o
  -2 -12   2      189.04      192.64     38.60 o
  -1 -12   2      136.35      107.66     32.71 o
   0 -12   2       51.20       35.60     26.19 o
   1 -12   2        0.79       -2.63     18.93 o
   2 -12   2        9.71       45.87     18.67 o
   3 -12   2      191.68      190.19     17.67 o
   4 -12   2       50.58       40.08     15.32 o
   5 -12   2       96.87      105.08     16.83 o
   6 -12   2       38.78       44.24     18.08 o
   7 -12   2       87.81      105.99     21.60 o
   8 -12   2       57.42       50.02     21.13 o
   9 -12   2      252.20      232.08     26.07 o
  -3 -11   2      259.49      246.16     38.98 o
  -2 -11   2      180.20      123.71     31.08 o
  -1 -11   2       23.56       38.35     25.94 o
   0 -11   2        6.92      -21.43     21.43 o
   1 -11   2        1.34       15.79     17.17 o
   2 -11   2        5.98        2.31     26.57 o
   3 -11   2      241.98      247.15     41.24 o
   4 -11   2      405.85      434.29     23.03 o
   5 -11   2      451.52      444.99     24.75 o
   6 -11   2      679.19      681.68     29.60 o
   7 -11   2      140.22      148.37     19.90 o
   8 -11   2       70.35       73.70     20.14 o
   9 -11   2      146.35      156.58     44.06 o
  -4 -10   2       65.93      153.35     25.12 o
  -3 -10   2        9.18        7.73     14.57 o
  -2 -10   2      131.22      148.83     21.87 o
  -1 -10   2      232.81      264.58     28.83 o
   0 -10   2      255.91      233.37     26.32 o
   1 -10   2       90.19       95.64     17.55 o
   2 -10   2      500.34      552.31     23.33 o
   3 -10   2      167.58      162.21     19.68 o
   4 -10   2      448.49      503.66     23.05 o
   5 -10   2      783.87      768.33     29.07 o
   6 -10   2      863.22      822.81     50.01 o
   7 -10   2       98.47      103.72     16.93 o
   8 -10   2       54.70       29.12     19.68 o
   9 -10   2        8.90       17.89     18.99 o
  10 -10   2      108.46       66.93     22.45 o
  -5  -9   2       32.08       29.09     22.18 o
  -4  -9   2        0.53       -3.14     13.80 o
  -3  -9   2        7.06       11.28     13.39 o
  -2  -9   2      103.63      118.35     18.00 o
  -1  -9   2      432.16      449.59     18.21 o
   0  -9   2      528.85      521.62     15.09 o
   1  -9   2      271.35      289.99     13.44 o
   2  -9   2        3.86        5.31     12.97 o
   3  -9   2      717.60      746.61     26.00 o
   4  -9   2     1685.32     1727.09     44.39 o
   5  -9   2     1545.98     1495.80     50.26 o
   6  -9   2      666.34      663.55     26.90 o
   7  -9   2      292.79      289.62     19.59 o
   8  -9   2        0.27      -12.89     12.89 o
   9  -9   2        2.13      -13.65     15.41 o
  10  -9   2       23.53      -12.26     65.49 o
  -6  -8   2       14.47       46.00     30.83 o
  -5  -8   2       39.69       50.08     16.68 o
  -4  -8   2        0.35       15.30     14.71 o
  -3  -8   2        1.33       -9.91      9.91 o
  -2  -8   2       11.01        4.99     10.20 o
  -1  -8   2     1710.30     1756.66     29.18 o
   0  -8   2     2229.10     2255.31     34.52 o
   1  -8   2     1494.65     1537.73     24.89 o
   2  -8   2     1126.42     1120.96     25.34 o
   3  -8   2      979.71      969.55     20.99 o
   4  -8   2       50.34       53.91     11.83 o
   5  -8   2      458.11      471.79     28.14 o
   6  -8   2       80.09       62.40     13.47 o
   7  -8   2       67.06       77.24     14.22 o
   8  -8   2       80.99       74.94     16.29 o
   9  -8   2       26.71       -6.60     14.16 o
  10  -8   2       36.93       30.82     20.12 o
  -7  -7   2        3.04        8.52     27.20 o
  -6  -7   2       69.48       41.93     17.65 o
  -5  -7   2      245.99      261.73     20.84 o
  -4  -7   2      347.73      328.54     19.73 o
  -3  -7   2       55.80       65.43     11.11 o
  -2  -7   2      815.96      877.86     22.40 o
  -1  -7   2     1594.54     1593.25     26.09 o
   0  -7   2     2622.15     2589.23     37.79 o
   1  -7   2      657.25      606.30     16.46 o
   2  -7   2      258.63      268.34     10.74 o
   3  -7   2       72.69       73.39     10.12 o
   4  -7   2        1.83       -6.11      9.42 o
   5  -7   2       45.95       72.18     14.98 o
   6  -7   2      231.29      214.90     15.94 o
   7  -7   2      378.31      366.86     36.16 o
   8  -7   2      442.53      441.24     33.28 o
   9  -7   2       29.94       31.76     15.02 o
  10  -7   2      137.41      171.98     35.53 o
  -7  -6   2      149.23      146.14     20.43 o
  -6  -6   2      297.73      315.31     34.03 o
  -5  -6   2      258.93      279.02     18.91 o
  -4  -6   2      380.23      339.31     20.56 o
  -3  -6   2      218.71      217.74     20.93 o
  -2  -6   2       78.65       65.87      7.01 o
  -1  -6   2        1.20        5.38      5.50 o
   0  -6   2      474.62      478.64     11.44 o
   1  -6   2      515.19      470.38     10.44 o
   2  -6   2     1204.24     1149.82     28.27 o
   3  -6   2      373.39      371.16     15.84 o
   4  -6   2      100.68      105.70     11.47 o
   5  -6   2      501.14      526.58     14.98 o
   6  -6   2      485.41      460.71     15.07 o
   7  -6   2     1099.88     1024.36     31.04 o
   8  -6   2      675.22      626.80     26.50 o
   9  -6   2      157.71      159.61     18.79 o
  10  -6   2       52.61       23.57     19.36 o
  -8  -5   2       64.62       42.49     23.19 o
  -7  -5   2      155.68      132.42     18.50 o
  -6  -5   2       84.52       93.72     16.57 o
  -5  -5   2     1060.05     1037.37     31.32 o
  -4  -5   2      536.74      529.58     21.43 o
  -3  -5   2      487.20      464.47     14.61 o
  -2  -5   2      268.48      244.19     15.43 o
  -1  -5   2      114.60      160.39      7.09 o
   0  -5   2      151.36      234.76     11.41 o
   1  -5   2      759.34      712.38     14.15 o
   2  -5   2      634.08      610.40     18.24 o
   3  -5   2     2833.60     2878.78     59.02 o
   4  -5   2      298.40      289.26     14.74 o
   5  -5   2      320.23      309.54     11.39 o
   6  -5   2      678.55      653.58     17.94 o
   7  -5   2      706.76      692.00     35.13 o
   8  -5   2     1147.01     1106.07     26.48 o
  10  -5   2        9.99       -0.25     26.70 o
  -9  -4   2      113.16      115.68     33.34 o
  -8  -4   2      133.60      133.36     24.44 o
  -7  -4   2      191.42      209.86     21.24 o
  -6  -4   2      264.21      290.94     19.93 o
  -5  -4   2      367.76      366.50     19.56 o
  -4  -4   2      642.03      622.27     18.47 o
  -3  -4   2      859.63      821.34     18.34 o
  -2  -4   2       40.71       42.41      6.15 o
  -1  -4   2      661.49      729.29     16.34 o
   0  -4   2      335.75      354.20      8.61 o
   1  -4   2      341.54      353.28     12.82 o
   2  -4   2      311.44      292.14     12.31 o
   3  -4   2     1595.09     1487.30     34.54 o
   4  -4   2     3375.75     3385.91     65.52 o
   5  -4   2      798.46      833.00     19.24 o
   6  -4   2      422.47      427.37     17.94 o
   7  -4   2      267.63      272.75     17.15 o
   8  -4   2     1320.23     1366.71     34.20 o
   9  -4   2      132.81      123.78     17.95 o
  10  -4   2       20.81       16.29     32.09 o
  -9  -3   2      192.82      187.50     32.71 o
  -8  -3   2      183.61      183.61     21.62 o
  -7  -3   2       45.67       47.00     13.87 o
  -6  -3   2       88.19       83.18     12.81 o
  -5  -3   2        1.53        2.15      7.84 o
  -4  -3   2      334.94      293.01     12.13 o
  -3  -3   2      169.93      161.28      8.69 o
  -2  -3   2     1363.80     1361.59     32.21 o
  -1  -3   2      331.99      349.65     13.91 o
   0  -3   2     2027.51     2111.69     28.85 o
   1  -3   2     9445.20     9774.81    180.64 o
   2  -3   2     2626.84     2579.85     40.95 o
   3  -3   2     8148.87     7988.40    121.03 o
   4  -3   2     2695.02     2648.97     43.97 o
   5  -3   2      223.50      195.48     12.86 o
   6  -3   2        7.53        6.75      7.56 o
   7  -3   2        2.33       -8.35      8.35 o
   8  -3   2       69.49       81.29     18.74 o
   9  -3   2      226.61      239.09     32.09 o
  10  -3   2      103.45      132.23     34.34 o
 -10  -2   2      152.74      132.60     30.08 o
  -9  -2   2      229.68      203.79     29.20 o
  -8  -2   2      121.17      124.21     16.39 o
  -7  -2   2       28.72       30.51     12.04 o
  -6  -2   2      366.93      339.60     18.27 o
  -5  -2   2       30.71       16.22      9.61 o
  -4  -2   2      310.06      318.49     15.03 o
  -3  -2   2     3673.22     3630.93     57.83 o
  -2  -2   2     5868.52     5871.64     90.07 o
  -1  -2   2     5113.84     5158.06     67.56 o
   0  -2   2      385.02      372.47      8.31 o
   1  -2   2     8320.94     8341.70    125.18 o
   2  -2   2      483.25      463.10     10.76 o
   3  -2   2     3967.36     3925.68     73.91 o
   4  -2   2     1042.61     1010.87     20.52 o
   5  -2   2      124.66      133.71      9.03 o
   6  -2   2       13.98       12.19      8.85 o
   7  -2   2       50.78       31.23     10.89 o
   8  -2   2       19.18       20.56     16.63 o
   9  -2   2      217.73      240.77     31.71 o
  10  -2   2       94.00      123.58     29.45 o
 -10  -1   2       24.67        7.27     27.57 o
  -9  -1   2       54.42       47.00     20.81 o
  -8  -1   2       65.31       65.30     14.16 o
  -7  -1   2      521.20      512.22     22.38 o
  -6  -1   2      664.32      631.56     17.38 o
  -5  -1   2       53.22       33.43      6.37 o
  -4  -1   2      511.14      429.79     11.93 o
  -3  -1   2     2668.74     2552.78     41.52 o
  -2  -1   2     7372.61     7599.34     99.25 o
  -1  -1   2      726.19      739.15     12.89 o
   0  -1   2      272.45      260.09      6.43 o
   1  -1   2     2559.33     2716.11     42.37 o
   2  -1   2      369.81      360.33     12.32 o
   3  -1   2      558.74      550.47     15.01 o
   4  -1   2     1295.31     1391.39     26.17 o
   5  -1   2      115.60      128.01      8.86 o
   6  -1   2      671.26      682.32     25.61 o
   7  -1   2      121.85      109.42     22.81 o
   8  -1   2      121.11      133.86     28.95 o
   9  -1   2      154.79      147.27     32.84 o
 -10   0   2        0.11        6.54     20.41 o
  -9   0   2       67.07       36.60     20.68 o
  -8   0   2      217.28      222.56     15.94 o
  -7   0   2     1205.72     1141.58     32.46 o
  -6   0   2     1280.14     1132.80     24.40 o
  -5   0   2        9.98       15.42      5.82 o
  -4   0   2     2400.69     2507.43     41.45 o
  -3   0   2      803.81      818.74     13.99 o
  -2   0   2     4426.68     4375.19     57.92 o
  -1   0   2     2507.93     2525.59     58.85 o
   0   0   2      293.84      307.54      9.34 o
   1   0   2     4383.09     4607.62     84.09 o
   2   0   2      114.97      143.62      7.40 o
   3   0   2      102.51      119.15      6.45 o
   4   0   2      958.83      941.14     20.05 o
   5   0   2     1617.59     1544.92     36.04 o
   6   0   2     1431.31     1361.13     53.77 o
   7   0   2      213.91      206.68     27.82 o
   8   0   2      145.77      145.76     30.08 o
   9   0   2       99.25      130.22     33.97 o
 -11   1   2       13.19       33.35     22.03 o
 -10   1   2       38.55        5.64     17.93 o
  -9   1   2      192.40      208.05     24.19 o
  -8   1   2      137.79      159.41     25.16 o
  -7   1   2     1111.46     1094.86     25.15 o
  -6   1   2      790.44      788.29     14.78 o
  -5   1   2      834.61      906.09     14.68 o
  -4   1   2      416.39      457.52      8.83 o
  -3   1   2     1317.54     1334.81     17.81 o
  -2   1   2      810.46      876.05     15.25 o
  -1   1   2       56.36      105.27      6.44 o
   0   1   2      110.72      132.55      7.73 o
   1   1   2     5596.39     5949.09    112.35 o
   2   1   2      176.08      212.96      9.27 o
   3   1   2        5.97       19.21      5.03 o
   4   1   2      755.86      751.76     26.01 o
   5   1   2     1201.31     1141.80     45.50 o
   6   1   2      634.88      631.81     38.10 o
   7   1   2      358.64      406.84     35.34 o
   8   1   2       61.62       63.29     30.08 o
   9   1   2       60.93       71.69     35.22 o
 -11   2   2      165.48      197.99     28.14 o
 -10   2   2      118.82      142.18     31.58 o
  -9   2   2      360.21      342.42     24.79 o
  -8   2   2      213.47      207.02      9.73 o
  -7   2   2      795.70      763.75     15.27 o
  -6   2   2     1005.86      978.82     14.04 o
  -5   2   2      379.12      357.40      8.45 o
  -4   2   2       15.75       27.41      3.35 o
  -3   2   2      122.87      131.65      4.59 o
  -2   2   2     4112.41     4043.50     48.58 o
   0   2   2     2643.16     2869.21     56.09 o
   1   2   2     2043.32     2208.58     44.35 o
   2   2   2      360.53      320.10     18.30 o
   3   2   2      243.30      248.41     18.80 o
   4   2   2      227.59      215.20     20.68 o
   5   2   2      832.10      806.03     39.10 o
   6   2   2     1035.91      947.28     47.88 o
   7   2   2      160.80      185.75     31.71 o
   8   2   2       16.83       41.11     31.96 o
 -11   3   2      298.37      320.46     25.24 o
 -10   3   2      301.98      306.14     17.34 o
  -9   3   2      203.10      223.70     12.73 o
  -8   3   2      231.60      226.24      9.21 o
  -7   3   2       51.32       56.00      5.54 o
  -6   3   2      501.30      531.10      9.92 o
  -5   3   2       14.91       11.03      4.14 o
  -4   3   2        5.80        6.40      3.41 o
  -3   3   2      998.54     1114.59     14.22 o
  -2   3   2      656.44      680.40     11.03 o
  -1   3   2     1370.99     1388.71     20.95 o
   0   3   2     5185.15     5221.33    168.14 o
   1   3   2     1972.32     1869.88     41.05 o
   2   3   2     2134.00     2200.88     66.55 o
   3   3   2      610.69      562.38     27.07 o
   4   3   2       68.56       53.02     15.67 o
   5   3   2       48.85       69.18     19.80 o
   6   3   2      140.08      152.91     27.70 o
   7   3   2       19.20       29.70     29.95 o
   8   3   2       40.54        3.13     35.22 o
 -11   4   2      219.42      250.50     24.67 o
 -10   4   2      257.72      247.69     15.80 o
  -9   4   2        1.67       -7.29      7.29 o
  -8   4   2      275.38      250.24      9.52 o
  -7   4   2       17.03        8.20      7.18 o
  -6   4   2     1450.47     1441.60     19.66 o
  -5   4   2     1639.87     1592.44     20.40 o
  -4   4   2     2040.91     1944.96     23.40 o
  -3   4   2     1354.42     1298.86     23.44 o
  -2   4   2     1226.82     1257.02     17.91 o
  -1   4   2     1402.96     1405.53     21.79 o
   0   4   2      893.04      900.38     22.06 o
   1   4   2     1588.67     1470.63     31.90 o
   2   4   2     1417.03     1363.26     48.13 o
   3   4   2       64.27       34.09     16.42 o
   4   4   2       73.88       68.93     19.30 o
   5   4   2       13.91        3.13     19.30 o
   6   4   2        1.86      -23.44     26.07 o
   7   4   2      130.09      121.83     35.09 o
 -11   5   2      157.93      126.64     18.84 o
 -10   5   2      103.67      103.11     12.33 o
  -9   5   2       19.14       20.60      8.50 o
  -8   5   2       32.16       37.23      7.40 o
  -7   5   2      398.04      382.00     12.17 o
  -6   5   2      534.79      512.31     15.86 o
  -5   5   2     2377.75     2220.50     65.74 o
  -4   5   2     1513.28     1448.50     26.47 o
  -3   5   2       73.06       52.76      7.33 o
  -1   5   2      649.30      695.64     13.60 o
   0   5   2      149.66      167.46     12.85 o
   1   5   2      316.51      313.46     22.56 o
   2   5   2      140.78      102.77     16.42 o
   3   5   2      155.20      164.31     20.93 o
   4   5   2       70.68       38.60     21.43 o
   5   5   2       36.03       39.36     25.32 o
   6   5   2      226.49      302.43     39.36 o
   7   5   2       84.71      118.19     39.36 o
 -11   6   2       75.71       60.74     22.85 o
 -10   6   2      123.42      124.70     16.38 o
  -9   6   2      373.78      403.36     13.96 o
  -8   6   2      255.21      297.67     12.93 o
  -7   6   2       88.14       97.54      7.96 o
  -6   6   2      304.46      315.31     11.12 o
  -5   6   2     1017.32      990.59     23.50 o
  -4   6   2     2470.60     2301.58     39.67 o
  -3   6   2     1209.08     1216.62     24.22 o
  -2   6   2      599.26      593.75     11.98 o
  -1   6   2       46.95       51.24      7.83 o
   0   6   2       66.30       66.15     11.09 o
   1   6   2       65.55       67.93     14.29 o
   2   6   2      498.09      476.90     28.07 o
   3   6   2      263.32      326.75     26.70 o
   4   6   2      432.33      424.88     35.34 o
   5   6   2      106.27      144.39     31.83 o
   6   6   2       56.42       17.17     37.22 o
 -11   7   2       15.61       13.64     18.99 o
 -10   7   2      211.89      216.88     18.35 o
  -9   7   2      660.72      684.69     53.00 o
  -8   7   2      789.28      762.36     20.15 o
  -7   7   2      543.27      561.37     14.59 o
  -6   7   2      368.66      362.26     14.94 o
  -5   7   2      626.40      671.86     27.22 o
  -4   7   2      787.78      782.44     19.52 o
  -3   7   2      382.81      370.98     13.94 o
  -2   7   2       87.91       88.57      6.85 o
  -1   7   2        5.84        5.98      5.75 o
   0   7   2      153.15      156.79     17.80 o
   1   7   2        2.46        8.65     14.29 o
   2   7   2       66.51       72.57     19.55 o
   3   7   2      344.94      302.06     30.33 o
   4   7   2      299.62      186.62     30.96 o
   5   7   2      145.29      171.46     37.48 o
 -11   8   2      112.02      118.77     20.29 o
 -10   8   2      216.99      248.02     18.30 o
  -9   8   2      617.85      624.10     25.06 o
  -8   8   2      496.47      513.99     18.23 o
  -7   8   2      234.29      229.98     23.82 o
  -6   8   2        0.34       -3.25     17.17 o
  -5   8   2       34.61       31.85      9.16 o
  -4   8   2        0.44        0.67      7.91 o
  -3   8   2       79.64       93.77      9.93 o
  -2   8   2      280.87      291.41     10.79 o
  -1   8   2     1148.17     1174.98     26.66 o
   0   8   2       34.83       52.22     15.29 o
   1   8   2      109.13      107.16     19.30 o
   2   8   2      248.85      217.46     23.69 o
   3   8   2      329.78      315.72     32.34 o
   4   8   2      236.85      259.07     40.36 o
 -11   9   2       76.51       96.84     20.00 o
 -10   9   2       85.20       95.63     16.27 o
  -9   9   2      273.31      288.98     31.19 o
  -8   9   2      160.13      172.57     13.25 o
  -7   9   2        1.68       -1.13      9.44 o
  -6   9   2       15.39       20.39      9.24 o
  -5   9   2       17.81       21.47      9.48 o
  -4   9   2        7.27       10.70      7.89 o
  -3   9   2      364.06      358.61     14.78 o
  -2   9   2     1789.28     1781.43     27.27 o
  -1   9   2      870.68      828.04     27.80 o
   0   9   2      268.92      277.88     19.18 o
   1   9   2      112.87       82.10     17.16 o
   2   9   2       67.09       69.94     28.95 o
   3   9   2       44.07       18.30     27.57 o
 -11  10   2       24.08       18.91     22.25 o
 -10  10   2        3.01       12.35     16.21 o
  -9  10   2       86.47       91.12     16.64 o
  -8  10   2      264.17      293.90     16.30 o
  -7  10   2      252.14      244.54     16.23 o
  -6  10   2      360.59      350.96     15.06 o
  -5  10   2       13.95       28.67      9.17 o
  -4  10   2      115.06      116.33     14.78 o
  -3  10   2      123.40      126.02     11.09 o
  -2  10   2      107.76      105.66     24.94 o
  -1  10   2      331.23      333.17     21.45 o
   0  10   2      369.57      374.11     24.90 o
   1  10   2       38.73       34.38     19.32 o
   2  10   2       47.09       40.18     22.41 o
 -10  11   2       24.84       -2.53     17.15 o
  -9  11   2       20.77        5.03     17.40 o
  -8  11   2      220.19      219.27     22.49 o
  -7  11   2      367.23      379.86     20.46 o
  -6  11   2      340.40      352.92     16.45 o
  -5  11   2      316.48      329.04     19.89 o
  -4  11   2      152.86       87.78     40.78 o
  -3  11   2      352.47      342.04     31.83 o
  -2  11   2      122.18      142.38     29.45 o
  -1  11   2      100.56       94.25     29.08 o
   0  11   2       47.20       11.91     29.83 o
   1  11   2       31.42       27.32     33.21 o
  -9  12   2       45.87       81.17     23.03 o
  -8  12   2      183.89      213.73     26.38 o
  -7  12   2      363.31      403.10     20.11 o
  -6  12   2      477.59      507.35     21.51 o
  -5  12   2      339.78      351.28     17.97 o
  -4  12   2      181.69       91.87     23.56 o
  -3  12   2       71.19       54.27     25.69 o
  -2  12   2        1.92       15.17     29.20 o
  -1  12   2       10.01       28.33     31.83 o
  -8  13   2       52.57       54.34     17.15 o
  -7  13   2       36.76       58.91     16.17 o
  -6  13   2      101.90      107.11     17.68 o
  -5  13   2      139.47      195.40     31.33 o
  -4  13   2       72.17      143.51     27.07 o
  -3  13   2        1.32       -7.27     25.44 o
   2 -14   3      249.61      309.58     34.84 o
   3 -14   3      142.47      240.64     36.72 o
   4 -14   3        3.81        7.89     19.53 o
   5 -14   3        0.99        5.66     20.93 o
   6 -14   3        3.62      -22.37     22.37 o
  -1 -13   3       91.96      122.83     32.09 o
   0 -13   3       34.23        2.76     26.07 o
   1 -13   3      105.13      138.24     25.32 o
   2 -13   3       43.82       38.85     24.94 o
   3 -13   3        9.13       -5.32     18.09 o
   4 -13   3       12.13        4.94     18.20 o
   5 -13   3       15.93      -22.00     22.00 o
   6 -13   3       96.88       84.68     20.49 o
   7 -13   3       71.75       44.35     21.90 o
   8 -13   3      122.31       94.11     25.63 o
  -2 -12   3      148.15       66.80     33.09 o
  -1 -12   3       38.30       28.95     26.19 o
   0 -12   3        0.28       14.91     20.43 o
   1 -12   3       15.47       32.34     19.18 o
   2 -12   3       65.92       41.11     14.76 o
   3 -12   3      191.94      221.47     19.52 o
   4 -12   3      115.92      130.57     19.30 o
   5 -12   3       52.06        6.81     16.96 o
   6 -12   3       74.24       43.90     19.47 o
   7 -12   3       59.63       52.97     19.23 o
   8 -12   3      271.48      251.05     25.55 o
   9 -12   3      192.41      217.47     23.57 o
  -3 -11   3       79.23       36.22     30.96 o
  -2 -11   3       79.01       28.20     27.95 o
  -1 -11   3       20.31      -22.18     22.18 o
   0 -11   3       27.64       63.04     21.18 o
   1 -11   3        2.33      -11.06     13.10 o
   2 -11   3      121.35      124.93     16.04 o
   3 -11   3      644.88      658.93     31.33 o
   4 -11   3      707.78      730.33     30.73 o
   5 -11   3      450.41      458.06     25.51 o
   6 -11   3       35.69       49.75     17.37 o
   7 -11   3       53.27       13.41     18.16 o
   8 -11   3      104.32      120.86     19.98 o
   9 -11   3       63.97       23.71     33.15 o
  -5 -10   3       24.30       60.79     27.95 o
  -4 -10   3        8.03       22.22     15.23 o
  -3 -10   3        3.14       -8.85     13.00 o
  -2 -10   3      115.01      129.00     18.12 o
  -1 -10   3      372.90      383.69     26.45 o
   0 -10   3       51.99       52.82     13.75 o
   1 -10   3      123.29      125.25     14.34 o
   2 -10   3      276.46      294.90     50.57 o
   3 -10   3      388.57      376.45     20.75 o
   4 -10   3     1156.69     1162.03     34.69 o
   5 -10   3      597.38      575.63     31.15 o
   6 -10   3        0.47       -3.19     13.89 o
   7 -10   3       58.46       70.56     26.70 o
   8 -10   3       18.32       28.21     14.46 o
   9 -10   3       49.33       20.55     17.71 o
  10 -10   3       46.42       31.93     36.97 o
  -5  -9   3        0.60      -20.92     20.92 o
  -4  -9   3        8.84        9.17     12.73 o
  -3  -9   3       88.13      103.41     13.38 o
  -2  -9   3      516.87      509.43     19.54 o
  -1  -9   3      708.95      776.15     20.61 o
   0  -9   3     1073.97     1041.41     24.24 o
   1  -9   3      447.38      428.40     15.25 o
   2  -9   3       48.59       58.60     27.01 o
   3  -9   3     1311.51     1291.89     43.12 o
   4  -9   3     1130.33     1125.58     33.47 o
   5  -9   3      128.39      157.52     16.25 o
   6  -9   3       95.44      100.51     16.08 o
   7  -9   3        6.20        4.38     14.45 o
   8  -9   3        0.29        5.70     14.40 o
   9  -9   3        5.52       12.01     18.67 o
  10  -9   3       93.07       91.57     45.37 o
  -6  -8   3       32.44       17.75     14.27 o
  -5  -8   3       41.43       35.02     13.96 o
  -4  -8   3      186.36      232.06     17.44 o
  -3  -8   3      559.91      562.46     19.49 o
  -2  -8   3     1572.73     1581.03     33.57 o
  -1  -8   3     1282.78     1250.34     22.81 o
   0  -8   3     2069.25     1976.88     30.78 o
   1  -8   3      659.64      610.32     13.35 o
   2  -8   3      490.58      486.48     15.27 o
   3  -8   3        6.65        1.43     10.27 o
   4  -8   3        0.38       -7.36     13.35 o
   5  -8   3      186.11      184.09     15.72 o
   6  -8   3      279.58      311.52     20.60 o
   7  -8   3       52.13       54.22     12.88 o
   8  -8   3      175.53      183.44     18.28 o
   9  -8   3        5.74        0.71     18.36 o
  10  -8   3      122.60      163.58     25.18 o
  -7  -7   3      215.46      248.46     22.45 o
  -6  -7   3      432.71      434.38     24.25 o
  -5  -7   3      496.44      476.89     24.24 o
  -4  -7   3      345.52      360.22     16.84 o
  -3  -7   3      700.74      732.33     24.67 o
  -2  -7   3      537.18      515.78     14.44 o
  -1  -7   3      338.38      337.33     11.49 o
   0  -7   3      682.11      639.07     13.54 o
   1  -7   3      872.37      897.83     13.89 o
   2  -7   3       87.74      105.56     10.90 o
   3  -7   3      204.62      216.70     14.15 o
   4  -7   3      369.65      385.63     19.64 o
   5  -7   3      645.99      582.46     34.91 o
   6  -7   3     1271.33     1209.78     34.67 o
   7  -7   3     1000.66     1011.02     31.66 o
   8  -7   3      222.14      254.90     18.65 o
   9  -7   3       32.54       36.14     17.07 o
  10  -7   3       20.14       23.53     22.37 o
  -8  -6   3       78.17       43.13     20.42 o
  -7  -6   3      492.91      501.19     38.60 o
  -6  -6   3      312.49      311.55     19.85 o
  -5  -6   3      331.62      325.77     24.88 o
  -4  -6   3      820.46      789.89     26.36 o
  -3  -6   3      735.53      696.49     16.58 o
  -2  -6   3      232.02      248.19     12.69 o
  -1  -6   3     1050.01     1034.18     18.28 o
   0  -6   3     1135.62     1171.05     19.33 o
   1  -6   3     2974.08     3029.73     48.71 o
   2  -6   3        9.88        1.33      7.62 o
   3  -6   3      440.46      440.21     33.15 o
   4  -6   3      630.06      629.58     12.05 o
   5  -6   3      501.02      474.03     20.36 o
   6  -6   3     1452.40     1418.72     37.96 o
   7  -6   3      852.41      858.61     28.62 o
   8  -6   3      390.00      467.47     56.90 o
   9  -6   3      153.05      157.03     21.43 o
  10  -6   3        3.90       -1.38     28.07 o
  -8  -5   3       92.93      103.40     18.37 o
  -7  -5   3      148.23      182.95     27.64 o
  -6  -5   3      397.84      378.33     21.73 o
  -5  -5   3     1581.90     1462.63     38.24 o
  -4  -5   3     1544.38     1520.58     29.99 o
  -3  -5   3      137.96      140.01      9.21 o
  -2  -5   3      149.12      190.23      8.01 o
  -1  -5   3      154.80      175.85      7.44 o
   0  -5   3     1323.65     1381.62     20.88 o
   1  -5   3     3513.59     3597.68     56.74 o
   2  -5   3      601.74      576.80     18.80 o
   3  -5   3     1214.39     1143.10     33.31 o
   4  -5   3       88.86       75.87      7.09 o
   5  -5   3      224.60      237.91     11.37 o
   6  -5   3      927.40      897.39     22.17 o
   7  -5   3      448.81      448.82     17.60 o
   9  -5   3      183.53      232.75     28.58 o
  10  -5   3        4.75      -17.30     27.32 o
  -9  -4   3      194.61      182.51     23.25 o
  -8  -4   3       78.83       71.76     19.24 o
  -7  -4   3       75.70       58.88     14.24 o
  -6  -4   3       90.61       84.74     12.64 o
  -5  -4   3       19.15       19.76     11.03 o
  -4  -4   3      403.46      383.20     13.83 o
  -3  -4   3       43.57       44.75      6.32 o
  -2  -4   3        9.09       17.59      4.62 o
  -1  -4   3      886.23      970.29     16.21 o
   0  -4   3     7655.38     7632.47    128.97 o
   1  -4   3     7783.08     7988.02    121.02 o
   2  -4   3     6324.56     6369.98    113.24 o
   3  -4   3     1616.09     1680.98     29.37 o
   4  -4   3      896.27      919.00     25.84 o
   5  -4   3      174.60      202.47     10.86 o
   6  -4   3       23.78       30.46      9.45 o
   7  -4   3      220.71      227.76     13.39 o
   8  -4   3        9.29       -8.00     11.31 o
   9  -4   3       21.38       15.20     16.98 o
  10  -4   3       10.48      -18.05     33.72 o
  -9  -3   3      124.60      127.35     18.74 o
  -8  -3   3        1.52       14.10     14.60 o
  -7  -3   3        9.19        5.76     20.37 o
  -6  -3   3        5.73       -1.92     25.82 o
  -5  -3   3       35.62       43.42      8.19 o
  -4  -3   3     1569.71     1521.52     37.72 o
  -3  -3   3     2305.17     2245.76     41.36 o
  -2  -3   3     2063.64     2095.65     30.03 o
  -1  -3   3     2670.31     2624.81     35.91 o
   0  -3   3      101.31      136.94      6.24 o
   1  -3   3     7454.90     7605.37    114.69 o
   2  -3   3     8241.27     8659.32    157.53 o
   3  -3   3     1726.50     1735.42     30.12 o
   4  -3   3      316.92      332.52     12.02 o
   5  -3   3      145.49      168.14     12.27 o
   6  -3   3        1.60       -8.32      8.32 o
   7  -3   3        2.98       -4.80     10.29 o
   8  -3   3       62.59       79.17     18.23 o
   9  -3   3      424.27      481.43     30.31 o
  10  -3   3      149.51      182.49     30.83 o
 -10  -2   3       34.26       33.56     22.37 o
  -9  -2   3       87.46       94.27     16.73 o
  -8  -2   3        0.53       -9.90     14.29 o
  -7  -2   3      243.06      255.65     17.36 o
  -6  -2   3      503.40      478.44     19.05 o
  -5  -2   3     1151.00     1102.14     25.87 o
  -4  -2   3     3080.81     2966.87     49.19 o
  -3  -2   3     2782.76     2724.12     38.61 o
  -2  -2   3     1500.48     1432.83     19.05 o
  -1  -2   3      879.55      949.26     26.51 o
   0  -2   3      566.47      672.35     13.38 o
   1  -2   3     1092.06     1125.92     21.20 o
   2  -2   3     2069.40     2133.35     50.54 o
   3  -2   3      725.14      710.44     18.66 o
   4  -2   3     1360.03     1287.03     25.02 o
   5  -2   3      326.00      310.84     13.19 o
   6  -2   3      482.75      453.64     21.25 o
   7  -2   3       77.49      101.96     16.99 o
   8  -2   3      376.26      380.89     35.09 o
   9  -2   3      249.30      251.30     38.60 o
 -10  -1   3       16.60       24.62     18.70 o
  -9  -1   3       40.20       32.52     13.11 o
  -8  -1   3      202.46      217.64     43.62 o
  -7  -1   3      274.40      286.09     25.63 o
  -6  -1   3      879.39      837.42     20.72 o
  -5  -1   3      383.75      372.95     23.09 o
  -4  -1   3     1490.25     1498.34     45.63 o
  -3  -1   3     6179.84     6249.65     82.98 o
  -2  -1   3     6097.82     6311.63    105.94 o
  -1  -1   3     4478.57     4637.02     70.48 o
   0  -1   3     4543.90     4667.27     71.28 o
   1  -1   3      135.53      141.42     11.66 o
   2  -1   3       95.71       95.75      6.06 o
   3  -1   3      598.78      558.36     13.94 o
   4  -1   3     1274.49     1250.89     24.90 o
   5  -1   3     2167.67     2064.95     38.06 o
   6  -1   3      304.15      315.84     19.45 o
   7  -1   3       69.38       67.93     24.31 o
   8  -1   3      130.04      148.65     30.71 o
   9  -1   3      259.45      261.95     38.73 o
 -11   0   3       17.97      -10.90     23.72 o
 -10   0   3       27.48       48.45     17.79 o
  -9   0   3      452.99      430.08     19.37 o
  -8   0   3      556.29      580.88     17.20 o
  -7   0   3      320.56      342.37     13.75 o
  -6   0   3      714.53      735.39     18.56 o
  -5   0   3      965.51      995.06     18.00 o
  -4   0   3     3315.42     3535.48     48.98 o
  -3   0   3     4822.64     4865.76     75.46 o
  -2   0   3     1311.63     1283.80     27.91 o
  -1   0   3    10421.94    10210.71    152.76 o
   0   0   3     1473.98     1580.84     33.59 o
   1   0   3       74.39       69.42      5.37 o
   2   0   3     1596.98     1548.17     27.47 o
   3   0   3      676.31      604.87     15.15 o
   4   0   3     2330.33     2237.25     47.98 o
   5   0   3     2748.35     2651.58     83.10 o
   6   0   3      326.34      346.93     31.96 o
   7   0   3      185.28      194.77     29.95 o
   8   0   3       36.29       42.36     29.33 o
   9   0   3      137.66      124.46     37.98 o
 -11   1   3      141.56      150.07     31.52 o
 -10   1   3      147.14      113.17     20.68 o
  -9   1   3      624.38      618.11     27.06 o
  -8   1   3      887.40      901.60     20.77 o
  -7   1   3     1031.46     1083.24     21.69 o
  -6   1   3      968.15     1027.77     19.51 o
  -5   1   3       22.08       22.89      4.58 o
  -4   1   3      694.45      710.17     26.32 o
  -3   1   3      240.01      241.10     10.62 o
  -2   1   3     4125.18     4338.89     83.16 o
  -1   1   3     4074.22     4230.18    122.83 o
   0   1   3     5920.87     6206.30    138.31 o
   1   1   3     4564.45     4787.05     91.88 o
   2   1   3      559.95      553.66     31.58 o
   3   1   3     1329.74     1330.07     60.98 o
   4   1   3     1949.57     1885.03     63.04 o
   5   1   3      706.81      649.48     36.85 o
   6   1   3      711.57      619.28     36.85 o
   7   1   3       99.16       81.09     28.45 o
   8   1   3        5.26       37.73     31.21 o
 -11   2   3      135.89      178.91     23.12 o
 -10   2   3      173.79      177.94     18.78 o
  -9   2   3       60.94       61.86      9.45 o
  -8   2   3      329.69      307.45     13.41 o
  -7   2   3      300.13      292.86     13.88 o
  -6   2   3      872.39      872.23     20.42 o
  -5   2   3        5.84        0.84      3.82 o
  -4   2   3      277.97      325.71      7.79 o
  -3   2   3       13.65       24.84      3.54 o
  -2   2   3    11708.46    11336.37    211.41 o
  -1   2   3     4277.15     4052.19    108.29 o
   0   2   3     3486.31     3563.51     69.63 o
   1   2   3      367.97      361.95     12.95 o
   2   2   3     1967.76     2130.86     44.37 o
   3   2   3      616.45      625.80     31.08 o
   4   2   3      297.06      357.70     27.95 o
   5   2   3      233.59      245.78     26.82 o
   6   2   3      169.97      136.24     27.70 o
   7   2   3       12.42       11.53     29.20 o
   8   2   3        5.14      -11.53     32.96 o
 -11   3   3      130.39       71.96     24.00 o
 -10   3   3        6.42       21.80     13.64 o
  -9   3   3        0.91       -8.61      8.61 o
  -8   3   3       45.56       42.31      7.27 o
  -7   3   3       83.78       87.55      7.40 o
  -6   3   3     1189.76     1149.40     16.65 o
  -5   3   3     1493.08     1361.72     18.15 o
  -4   3   3       13.18       20.84      3.62 o
  -3   3   3      957.25      990.47     17.82 o
  -2   3   3     2100.12     2102.29     43.52 o
  -1   3   3     5389.13     5752.05    109.99 o
   0   3   3     2493.38     2437.71     66.68 o
   1   3   3     1796.08     1722.26     36.90 o
   2   3   3      656.97      609.00     30.08 o
   3   3   3        5.96       12.41     13.91 o
   4   3   3        0.78       11.28     16.29 o
   5   3   3       11.02       12.53     21.18 o
   6   3   3       49.89       39.48     27.32 o
   7   3   3      163.31      206.80     37.35 o
 -11   4   3       47.14       36.95     21.18 o
 -10   4   3        1.11       -5.17     15.52 o
  -9   4   3       13.33       13.98     12.10 o
  -8   4   3       40.82       30.95      6.26 o
  -7   4   3      644.15      608.27     12.33 o
  -6   4   3     1244.33     1174.13     17.13 o
  -5   4   3     1455.31     1417.00     18.81 o
  -4   4   3     1239.48     1306.43     18.56 o
  -3   4   3      887.74      838.76     16.71 o
  -2   4   3       11.31        6.14      5.54 o
  -1   4   3      962.60      998.26     24.68 o
   0   4   3      275.06      276.26     33.78 o
   1   4   3     2509.77     2647.18     54.67 o
   2   4   3      203.21      220.34     21.06 o
   3   4   3        7.68       20.93     14.04 o
   4   4   3      127.58      110.80     20.30 o
   5   4   3       39.04       27.20     22.94 o
   6   4   3      233.73      279.37     36.85 o
   7   4   3      226.73      237.01     42.24 o
 -11   5   3       10.72        1.85     17.17 o
 -10   5   3       40.03       35.18     16.36 o
  -9   5   3       72.65       68.01     10.48 o
  -8   5   3      467.11      459.87     13.26 o
  -7   5   3      233.79      243.28      8.48 o
  -6   5   3      677.82      652.97     13.41 o
  -5   5   3     1917.28     1898.30     23.85 o
  -4   5   3     2293.13     2257.41     30.47 o
  -3   5   3      201.92      176.64      7.08 o
  -2   5   3      313.37      302.28      8.85 o
  -1   5   3        3.13       10.84      6.91 o
   0   5   3      135.59      156.20     10.24 o
   1   5   3      229.97      218.83     20.81 o
   2   5   3      388.93      377.76     27.95 o
   3   5   3      472.85      440.93     31.46 o
   4   5   3      192.59      194.64     24.44 o
   5   5   3      171.80      178.10     27.95 o
   6   5   3      277.55      236.01     40.48 o
 -12   6   3       54.77       36.47     33.97 o
 -11   6   3       56.62       80.02     22.42 o
 -10   6   3      241.10      258.98     21.11 o
  -9   6   3      361.68      329.98     15.40 o
  -8   6   3      354.89      369.10     13.08 o
  -7   6   3       55.66       59.68      7.59 o
  -6   6   3     1183.02     1157.21     24.64 o
  -5   6   3      886.37      853.15     16.12 o
  -4   6   3     1427.13     1431.21     21.86 o
  -3   6   3     1153.21     1182.89     19.12 o
  -2   6   3       22.21       21.51      5.36 o
  -1   6   3        6.82        4.77      7.90 o
   0   6   3       46.66       43.62     15.04 o
   1   6   3      187.38      160.18     19.93 o
   2   6   3      797.01      804.15     38.73 o
   3   6   3      512.94      488.30     35.34 o
   4   6   3      262.38      280.75     33.46 o
   5   6   3      108.24       77.08     31.58 o
 -11   7   3      397.65      426.04     31.79 o
 -10   7   3      430.83      410.62     22.19 o
  -9   7   3      806.53      796.68     27.22 o
  -8   7   3       41.83       48.95      8.26 o
  -7   7   3        3.40       -4.27      7.14 o
  -6   7   3       18.94       24.01      8.48 o
  -5   7   3       15.49       19.00      6.14 o
  -4   7   3      283.44      297.27     12.20 o
  -3   7   3      493.99      524.51     20.67 o
  -2   7   3       87.41       90.71      7.89 o
  -1   7   3      581.66      586.98     20.82 o
   0   7   3      259.69      206.43     20.05 o
   1   7   3      336.72      296.92     26.70 o
   2   7   3      893.71      827.58     40.48 o
   3   7   3      559.80      601.48     37.35 o
   4   7   3      193.20      171.33     32.09 o
   5   7   3       16.13       -5.14     34.84 o
 -11   8   3      159.93      169.12     31.77 o
 -10   8   3      226.00      225.58     21.66 o
  -9   8   3      334.43      336.11     19.43 o
  -8   8   3       91.88      100.94     11.16 o
  -7   8   3        2.76       -8.50      8.76 o
  -6   8   3       70.52       46.18      8.04 o
  -5   8   3        5.65       -2.68      6.80 o
  -4   8   3      415.12      445.17     12.74 o
  -3   8   3      485.68      490.75     13.55 o
  -2   8   3      871.97      873.37     19.96 o
  -1   8   3      855.61      833.10     27.68 o
   0   8   3      679.07      699.99     36.72 o
   1   8   3      303.49      264.83     25.94 o
   2   8   3      324.36      323.74     30.71 o
   3   8   3      105.49      107.41     29.95 o
   4   8   3       47.21       87.11     32.09 o
 -11   9   3       15.23       12.23     17.82 o
 -10   9   3       93.85      105.08     18.55 o
  -9   9   3      125.55      116.26     16.36 o
  -8   9   3      418.34      419.34     18.51 o
  -7   9   3       30.67       43.11     10.60 o
  -6   9   3       13.60       12.54      8.69 o
  -5   9   3      130.83      136.59     11.47 o
  -4   9   3      302.64      314.49     11.74 o
  -3   9   3     1320.04     1306.92     22.80 o
  -2   9   3      323.00      369.13     28.20 o
  -1   9   3       22.05       10.25     13.13 o
   0   9   3      123.50      175.25     19.99 o
   1   9   3       17.64        9.90     21.81 o
   2   9   3       25.31       46.00     23.31 o
   3   9   3       62.92       67.18     33.59 o
 -11  10   3        3.70        7.31     19.11 o
 -10  10   3        8.90        1.51     21.71 o
  -9  10   3       31.38       52.20     16.22 o
  -8  10   3      392.21      349.99     26.90 o
  -7  10   3      413.78      401.41     18.33 o
  -6  10   3      154.76      158.59     12.45 o
  -5  10   3      185.56      191.14     13.26 o
  -4  10   3      217.92      232.62     30.96 o
  -3  10   3      267.67      207.68     27.82 o
  -2  10   3       25.49       -9.21     15.60 o
  -1  10   3      375.92      362.24     23.57 o
   0  10   3       83.82       71.56     17.67 o
   1  10   3        3.55       10.90     18.82 o
   2  10   3        4.64       29.94     24.04 o
 -10  11   3        1.35       -8.77     19.04 o
  -9  11   3       28.97       23.17     17.75 o
  -8  11   3      268.09      267.66     20.14 o
  -7  11   3      372.36      389.46     18.71 o
  -6  11   3      339.36      353.76     17.39 o
  -5  11   3      209.76      209.09     14.61 o
  -4  11   3      122.53      143.07     18.84 o
  -3  11   3       49.07       28.83     24.82 o
  -2  11   3      137.37       95.76     29.20 o
  -1  11   3       38.79       -0.38     29.08 o
   0  11   3       20.08      -19.93     30.96 o
  -9  12   3       51.48       39.54     20.17 o
  -8  12   3      151.86      170.99     21.25 o
  -7  12   3      161.52      148.23     18.80 o
  -6  12   3      111.85      112.30     15.70 o
  -5  12   3       39.94       15.93     16.75 o
  -4  12   3        0.50      -20.55     22.43 o
  -3  12   3       36.60      -23.19     26.95 o
  -2  12   3        9.48      -26.82     31.33 o
  -7  13   3       51.05       77.84     18.12 o
  -6  13   3       51.85       21.75     16.48 o
  -5  13   3       60.57       47.25     31.33 o
  -4  13   3        0.11      -27.32     29.83 o
   1 -14   4       49.87      102.90     31.33 o
   2 -14   4       45.91       -7.90     28.83 o
   3 -14   4        0.34       21.23     18.93 o
   4 -14   4        0.07        9.08     21.07 o
   5 -14   4        3.62      -22.08     22.59 o
   6 -14   4      123.33      106.68     25.63 o
  -1 -13   4        2.96       27.32     28.07 o
   0 -13   4       32.75       19.80     22.31 o
   1 -13   4       92.86      109.42     29.08 o
   2 -13   4        5.21      -16.22     17.28 o
   3 -13   4       75.79       40.12     22.00 o
   4 -13   4       45.21       53.80     24.13 o
   5 -13   4       26.67       30.25     19.31 o
   6 -13   4       97.61      115.66     31.96 o
   7 -13   4      185.76      195.11     26.27 o
  -2 -12   4        3.19       24.44     28.83 o
  -1 -12   4        1.97      -21.31     21.31 o
   0 -12   4       12.12        4.51     20.93 o
   1 -12   4       18.37       38.55     16.07 o
   2 -12   4      214.73      203.54     18.43 o
   3 -12   4      499.83      517.77     25.45 o
   4 -12   4      171.87      166.57     19.80 o
   5 -12   4       79.77       68.28     19.52 o
   6 -12   4       23.81       14.24     19.99 o
   7 -12   4      278.56      262.30     25.21 o
   8 -12   4      268.25      250.49     25.09 o
  -4 -11   4       73.61       83.13     23.27 o
  -3 -11   4       27.61       70.31     32.59 o
  -2 -11   4        4.09      -18.17     24.69 o
  -1 -11   4       19.25        5.89     20.43 o
   0 -11   4      104.21      131.85     23.31 o
   1 -11   4      102.42      106.28     16.26 o
   2 -11   4      716.25      721.63     28.49 o
   3 -11   4      805.24      809.99     30.78 o
   4 -11   4      600.69      596.70     47.88 o
   5 -11   4       16.30       10.57     15.99 o
   6 -11   4       18.72       -4.03     17.59 o
   7 -11   4        9.73        1.40     17.17 o
   8 -11   4       77.25       61.03     18.66 o
   9 -11   4       54.97       50.88     20.27 o
  -5 -10   4        1.79      -20.32     26.91 o
  -4 -10   4       45.41       14.64     14.93 o
  -3 -10   4       99.46      111.54     14.35 o
  -2 -10   4      458.81      431.08     24.35 o
  -1 -10   4      301.42      301.26     19.62 o
   0 -10   4      191.92      203.90     13.23 o
   1 -10   4      562.71      578.55     25.00 o
   2 -10   4      208.92      223.09     19.30 o
   3 -10   4      227.81      216.00     17.06 o
   4 -10   4      289.07      272.86     19.26 o
   5 -10   4        4.32        5.78     14.10 o
   6 -10   4       32.52       11.18     15.29 o
   7 -10   4       24.17       13.16     33.78 o
   8 -10   4       10.38      -17.27     17.27 o
   9 -10   4       62.97       78.75     21.03 o
  -6  -9   4        0.80      -19.87     28.17 o
  -5  -9   4       33.64        4.94     13.76 o
  -4  -9   4      185.92      216.35     16.48 o
  -3  -9   4      715.40      718.10     22.48 o
  -2  -9   4      447.15      512.79     31.16 o
  -1  -9   4      188.01      208.19     10.39 o
   0  -9   4      199.74      204.07     13.18 o
   1  -9   4       40.28       41.55      9.15 o
   2  -9   4       32.69       20.67      8.95 o
   3  -9   4     1035.91     1012.71     31.64 o
   4  -9   4        4.25        1.00     11.96 o
   5  -9   4      127.24      123.51     16.36 o
   6  -9   4       29.56       28.80     14.08 o
   7  -9   4       11.39        9.16     12.94 o
   8  -9   4        4.36        7.01     15.38 o
   9  -9   4      153.08      189.14     22.05 o
  -7  -8   4      113.25      129.55     18.86 o
  -6  -8   4      166.32      148.97     21.61 o
  -5  -8   4      122.48      133.52     15.33 o
  -4  -8   4      268.39      288.34     16.44 o
  -3  -8   4      317.47      347.55     19.20 o
  -2  -8   4      215.03      225.85     10.76 o
  -1  -8   4      466.56      450.87     13.51 o
   0  -8   4       47.25       39.88      7.08 o
   1  -8   4       11.06       20.14      7.93 o
   2  -8   4       39.72       29.67     10.83 o
   3  -8   4      268.83      265.85     18.93 o
   4  -8   4      317.38      382.28     22.43 o
   5  -8   4     1119.86     1068.23     33.10 o
   6  -8   4      477.63      434.95     24.31 o
   7  -8   4      282.06      277.69     20.62 o
   8  -8   4       96.16      107.18     17.01 o
   9  -8   4      125.29      137.85     19.51 o
  10  -8   4       43.87       47.76     45.75 o
  -7  -7   4      233.26      287.99     19.58 o
  -6  -7   4      420.55      410.17     21.51 o
  -5  -7   4      146.22      141.66     13.74 o
  -4  -7   4      430.85      446.62     17.59 o
  -3  -7   4       14.46       25.94      8.34 o
  -2  -7   4      304.63      316.33     11.63 o
  -1  -7   4      425.91      408.90     12.37 o
   0  -7   4      163.45      170.71      6.90 o
   1  -7   4       17.33       26.85      8.04 o
   2  -7   4      239.66      229.47     14.60 o
   3  -7   4       39.16       57.23     11.50 o
   4  -7   4     1585.50     1489.64     38.54 o
   5  -7   4      902.07      893.60     29.03 o
   6  -7   4     1237.82     1241.68     35.86 o
   7  -7   4      229.05      223.60     18.80 o
   8  -7   4       58.24       41.52     42.36 o
   9  -7   4      114.80      103.74     22.06 o
  10  -7   4       12.64       13.66     30.83 o
  -8  -6   4       81.47       89.01     21.02 o
  -7  -6   4      320.50      320.03     21.23 o
  -6  -6   4      142.24      153.23     16.34 o
  -5  -6   4      343.22      385.86     17.37 o
  -4  -6   4      454.07      456.58     17.07 o
  -3  -6   4        4.23       -0.28      7.05 o
  -2  -6   4      104.79      105.63      7.27 o
  -1  -6   4      726.38      763.95     13.79 o
   0  -6   4      894.50      901.41     18.77 o
   1  -6   4     1378.21     1235.51     22.74 o
   2  -6   4       56.85       60.46     10.00 o
   3  -6   4       13.22       17.89      9.39 o
   4  -6   4      338.36      276.81     30.27 o
   5  -6   4      697.79      729.99     24.80 o
   6  -6   4      703.35      666.40     27.95 o
   7  -6   4      286.95      289.80     19.36 o
   8  -6   4       85.26       89.43     20.81 o
   9  -6   4       29.09       24.11     34.09 o
  10  -6   4        0.85      -32.71     32.71 o
  -9  -5   4      126.58      128.87     18.60 o
  -8  -5   4      111.96      117.56     18.45 o
  -7  -5   4      147.14      155.21     17.38 o
  -6  -5   4      551.23      588.53     25.11 o
  -5  -5   4      180.70      173.43     15.01 o
  -4  -5   4      284.12      288.69     11.98 o
  -3  -5   4        2.47        5.00      5.79 o
  -2  -5   4       15.58       16.19      4.94 o
  -1  -5   4     1269.46     1339.00     18.93 o
   0  -5   4     3088.28     3025.66     48.57 o
   1  -5   4     6225.65     6136.99     94.22 o
   2  -5   4     4729.67     4900.93     90.02 o
   3  -5   4       69.63       66.04      6.01 o
   4  -5   4       95.22       94.53      8.06 o
   5  -5   4      414.27      431.35     16.07 o
   6  -5   4      195.78      227.75     22.37 o
   7  -5   4      185.32      195.93     13.56 o
   8  -5   4       23.09       21.01     14.39 o
   9  -5   4        3.14      -26.32     26.32 o
  10  -5   4        6.45       10.40     37.73 o
  -9  -4   4       58.49       53.86     21.25 o
  -8  -4   4        1.80       -9.16     14.27 o
  -7  -4   4       79.29       66.13     13.85 o
  -6  -4   4      524.58      536.43     22.69 o
  -5  -4   4        8.41        4.07      8.25 o
  -4  -4   4      875.62      891.28     23.55 o
  -3  -4   4     1151.17     1157.59     17.80 o
  -2  -4   4      937.80     1004.50     15.44 o
  -1  -4   4     5148.14     5341.13     82.13 o
   0  -4   4      826.23      778.78     15.80 o
   1  -4   4     3057.73     3139.28     50.11 o
   2  -4   4     4195.52     4330.59     68.04 o
   3  -4   4       42.96       44.37      6.19 o
   4  -4   4      414.86      456.20     15.66 o
   5  -4   4       69.36       72.76      9.05 o
   6  -4   4        1.12       -8.59     12.86 o
   7  -4   4       90.37      100.79     12.16 o
   8  -4   4       40.68       55.80     18.17 o
   9  -4   4       97.72      114.81     34.97 o
 -10  -3   4       17.07       22.01     16.49 o
  -9  -3   4       13.02       19.54     14.57 o
  -8  -3   4       13.19       17.49     13.16 o
  -7  -3   4      194.66      186.28     16.56 o
  -6  -3   4     1324.17     1288.49     28.26 o
  -5  -3   4     2371.03     2264.61     35.64 o
  -4  -3   4     2193.35     2100.80     32.48 o
  -3  -3   4     1793.46     1788.92     24.17 o
  -2  -3   4     1300.90     1299.49     18.24 o
  -1  -3   4        0.77        7.09      4.26 o
   0  -3   4        2.06        7.67      4.53 o
   1  -3   4     2492.29     2466.73     40.22 o
   2  -3   4      127.11      138.65      7.71 o
   3  -3   4       96.85       94.48      6.99 o
   4  -3   4       15.68        5.92      6.02 o
   5  -3   4       93.08      103.05     12.08 o
   6  -3   4       60.81       69.13     10.45 o
   7  -3   4      313.31      356.38     22.40 o
   8  -3   4      551.07      547.70     31.31 o
   9  -3   4      451.78      513.62     46.25 o
 -10  -2   4       47.64       47.69     17.15 o
  -9  -2   4       88.64       77.64     14.01 o
  -8  -2   4      129.64      156.24     33.75 o
  -7  -2   4       31.72       37.96      8.92 o
  -6  -2   4      657.22      635.76     16.62 o
  -5  -2   4     2304.78     2246.81     41.43 o
  -4  -2   4     1678.17     1611.15     25.75 o
  -3  -2   4     5270.60     5331.44     63.57 o
  -2  -2   4     1284.81     1199.16     21.27 o
  -1  -2   4        0.54       -0.71      3.84 o
   0  -2   4      202.17      207.26      8.40 o
   1  -2   4       16.65       15.15      4.67 o
   2  -2   4      583.40      547.16     14.02 o
   3  -2   4      983.37      992.59     20.78 o
   4  -2   4      391.75      375.74     14.89 o
   5  -2   4      428.77      425.03     15.90 o
   6  -2   4        6.90        6.78     11.51 o
   7  -2   4      259.76      303.55     33.34 o
   8  -2   4      169.05      242.77     34.47 o
   9  -2   4      180.04      226.86     38.48 o
 -11  -1   4       55.01       58.03     32.96 o
 -10  -1   4       74.28      103.32     16.32 o
  -9  -1   4      370.25      345.37     24.30 o
  -8  -1   4      737.49      709.46     26.22 o
  -7  -1   4      107.88      106.23      9.67 o
  -6  -1   4     1109.20     1101.98     21.49 o
  -5  -1   4      277.87      229.14      9.89 o
  -4  -1   4     1906.01     1968.16     29.96 o
  -3  -1   4     5999.18     6006.29     79.29 o
  -2  -1   4     1076.69     1090.31     19.29 o
  -1  -1   4        3.07        8.37      3.76 o
   0  -1   4      341.98      373.22     10.45 o
   1  -1   4      863.09      954.80     22.55 o
   2  -1   4     1223.99     1210.11     23.43 o
   3  -1   4      671.00      629.43     16.44 o
   4  -1   4     1154.82     1126.43     23.94 o
   5  -1   4      119.12      146.65     16.58 o
   6  -1   4      231.41      214.57     23.81 o
   7  -1   4      166.97      139.50     29.58 o
   8  -1   4      143.59      103.78     34.47 o
   9  -1   4      119.20      104.53     38.35 o
 -11   0   4      116.47      150.43     48.50 o
 -10   0   4      463.26      459.96     22.35 o
  -9   0   4     1156.89     1174.28     29.61 o
  -8   0   4      850.69      835.66     24.89 o
  -7   0   4      699.36      720.11     26.23 o
  -6   0   4      304.94      342.03     12.01 o
  -5   0   4       18.80       29.25      5.83 o
  -4   0   4       13.37       15.27      5.96 o
  -3   0   4       22.73       14.48      6.24 o
  -2   0   4     3288.31     3216.08     80.09 o
  -1   0   4      489.59      517.89     11.96 o
   0   0   4     1922.60     2136.14     67.74 o
   1   0   4      855.71      838.21     17.41 o
   2   0   4     2962.49     2990.03     49.31 o
   3   0   4     3227.66     3200.54     53.38 o
   4   0   4     2134.45     1975.94     58.22 o
   5   0   4      237.60      231.12     21.93 o
   6   0   4      195.28      169.08     24.94 o
   7   0   4       22.03       29.08     28.45 o
   8   0   4        5.25      -21.31     32.96 o
 -11   1   4      106.62       75.25     23.65 o
 -10   1   4      335.44      378.59     20.44 o
  -9   1   4      251.52      278.66     13.74 o
  -8   1   4      328.30      345.85     14.44 o
  -7   1   4      439.06      478.24     17.90 o
  -6   1   4        9.20        0.75      6.47 o
  -5   1   4      102.72      109.39      7.66 o
  -4   1   4      241.12      341.95     13.86 o
  -3   1   4     5720.51     5710.80    109.55 o
  -2   1   4     6080.40     5973.73    113.91 o
  -1   1   4     7083.36     7264.88    137.65 o
   0   1   4     5469.50     5678.32    108.97 o
   1   1   4     1072.97     1170.69     27.77 o
   2   1   4      145.37      157.45     10.37 o
   3   1   4     1670.68     1611.48     36.91 o
   4   1   4       62.71       66.93     16.17 o
   5   1   4       67.22       79.09     18.30 o
   6   1   4       20.92       33.21     22.18 o
   7   1   4       13.19        7.65     29.70 o
   8   1   4        2.18      -29.95     34.72 o
 -11   2   4       18.27      -20.28     35.03 o
 -10   2   4       21.05        0.71     10.93 o
  -9   2   4       67.89       70.13     10.70 o
  -8   2   4      626.76      619.27     17.07 o
  -7   2   4      464.78      457.32     15.55 o
  -6   2   4      799.91      742.97     14.64 o
  -5   2   4      543.51      542.30     11.02 o
  -4   2   4     1007.51     1010.06     16.36 o
  -3   2   4     3786.43     3793.79     59.28 o
  -2   2   4     1910.32     1829.69     39.36 o
  -1   2   4     6398.71     5257.67    783.84 o
   0   2   4     1527.66     1506.74     33.94 o
   1   2   4      374.08      382.24     14.84 o
   2   2   4      478.98      468.54     36.60 o
   3   2   4        1.23       -2.51     12.78 o
   4   2   4      106.59       94.13     16.29 o
   5   2   4      245.29      241.39     24.94 o
   6   2   4       66.81       89.24     26.32 o
   7   2   4       40.62       26.57     33.59 o
 -11   3   4        5.95      -14.80     18.19 o
 -10   3   4        0.19       -4.95     11.60 o
  -9   3   4      236.56      210.51     32.51 o
  -8   3   4      461.79      446.20     17.77 o
  -7   3   4      353.66      326.76     11.54 o
  -6   3   4     1207.34     1168.61     19.81 o
  -5   3   4      351.35      345.86     19.47 o
  -4   3   4     3806.20     3838.83     60.57 o
  -3   3   4      807.59      755.37     38.22 o
  -2   3   4      959.72      873.43     40.86 o
  -1   3   4     2604.50     2652.25     54.94 o
   0   3   4     1769.82     1790.77     39.34 o
   1   3   4      584.16      633.40     31.58 o
   2   3   4      175.94      170.46     18.17 o
   3   3   4        8.17       13.03     16.17 o
   4   3   4      152.43      152.03     22.94 o
   5   3   4      159.45      188.00     26.70 o
   6   3   4      227.68      231.49     32.21 o
   7   3   4      144.20      154.79     40.86 o
 -12   4   4       60.06      131.98     34.59 o
 -11   4   4        0.23      -15.37     36.35 o
 -10   4   4        6.35        8.09     15.14 o
  -9   4   4       18.90       22.74     10.84 o
  -8   4   4      321.46      312.72     14.91 o
  -7   4   4     2377.35     2309.95     32.09 o
  -6   4   4     2188.81     2123.27     29.20 o
  -5   4   4     3415.93     3467.27     43.89 o
  -4   4   4     2937.32     2865.49     47.05 o
  -3   4   4       87.61       89.21      7.18 o
  -2   4   4       10.27       -4.35      6.13 o
  -1   4   4      552.88      560.36     18.61 o
   0   4   4     1015.76     1097.38     56.65 o
   1   4   4      177.79      180.98     19.05 o
   2   4   4        8.74       26.82     15.04 o
   3   4   4       24.89       25.94     15.79 o
   4   4   4       44.85       40.61     21.93 o
   5   4   4      292.13      337.78     35.97 o
   6   4   4      327.84      329.76     40.11 o
 -12   5   4       33.61       23.90     23.81 o
 -11   5   4      264.12      272.06     32.65 o
 -10   5   4      189.31      211.40     18.58 o
  -9   5   4      278.41      287.57     19.14 o
  -8   5   4      751.18      791.03     24.18 o
  -7   5   4      315.36      325.99     18.05 o
  -6   5   4     1393.05     1378.43     28.46 o
  -5   5   4     2823.11     2797.56     36.47 o
  -4   5   4       91.58       94.80      7.30 o
  -3   5   4      252.21      291.95     12.46 o
  -2   5   4        6.59        5.22      7.56 o
  -1   5   4      336.42      367.89     22.94 o
   0   5   4      387.90      374.59     24.00 o
   1   5   4       19.16       32.21     14.79 o
   2   5   4      678.37      645.97     34.09 o
   3   5   4      288.41      305.57     27.95 o
   4   5   4      160.27      239.77     27.95 o
   5   5   4      226.46      236.26     34.59 o
   6   5   4       96.49      116.06     40.11 o
 -12   6   4      150.76      134.99     37.10 o
 -11   6   4      652.26      670.06     39.04 o
 -10   6   4      426.41      460.75     25.70 o
  -9   6   4      226.23      263.52     19.07 o
  -8   6   4        9.18       14.44      9.56 o
  -7   6   4        0.37       -0.22      6.91 o
  -6   6   4      433.76      429.21     12.70 o
  -5   6   4      407.96      411.00     11.98 o
  -4   6   4      464.38      467.70     14.28 o
  -3   6   4       91.69       89.30     12.45 o
  -2   6   4       13.75       17.88      9.90 o
  -1   6   4      663.37      697.24     22.64 o
   0   6   4     1357.67     1282.55     48.63 o
   1   6   4     1331.87     1236.93     50.38 o
   2   6   4      913.70      911.06     45.12 o
   3   6   4      156.47      162.43     26.45 o
   4   6   4       60.88       62.04     24.94 o
   5   6   4        0.14      -29.70     29.70 o
 -11   7   4      362.18      408.72     38.60 o
 -10   7   4      356.52      368.25     28.09 o
  -9   7   4       86.59       92.96     11.34 o
  -8   7   4       52.72       55.48     10.09 o
  -7   7   4       14.00       14.13      7.76 o
  -6   7   4        0.30       -8.17      8.17 o
  -5   7   4      403.05      403.87     14.05 o
  -4   7   4      493.48      492.42     15.26 o
  -3   7   4      449.39      436.68     16.33 o
  -2   7   4      420.54      408.04     19.07 o
  -1   7   4      389.17      400.95     26.19 o
   0   7   4      733.04      639.58     34.84 o
   1   7   4      741.96      703.88     37.22 o
   2   7   4      282.51      291.65     27.70 o
   3   7   4      170.39      137.37     27.95 o
   4   7   4       11.28       13.54     30.96 o
 -11   8   4       56.10       99.87     25.78 o
 -10   8   4      140.34      115.36     23.35 o
  -9   8   4       39.03       37.65     13.43 o
  -8   8   4      395.16      371.11     26.26 o
  -7   8   4       35.82       39.00      9.16 o
  -6   8   4        2.19       -7.64      7.64 o
  -5   8   4      775.38      748.68     16.53 o
  -4   8   4      819.40      833.90     20.07 o
  -3   8   4     1177.06     1212.10     27.09 o
  -2   8   4      638.95      667.31     57.22 o
  -1   8   4       71.64       75.50     14.76 o
   0   8   4      115.86       97.01     21.06 o
   1   8   4       90.95       83.97     23.56 o
   2   8   4       70.45       67.93     26.32 o
   3   8   4       90.21       74.45     27.20 o
 -11   9   4       25.68       -0.57     28.39 o
 -10   9   4       24.95        7.53     18.02 o
  -9   9   4       35.42       27.29     14.41 o
  -8   9   4      216.29      199.29     17.12 o
  -7   9   4      126.62      146.29     12.38 o
  -6   9   4      517.50      486.26     17.25 o
  -5   9   4      507.24      492.61     14.67 o
  -4   9   4      786.93      758.32     27.93 o
  -3   9   4      900.55      856.59     23.79 o
  -2   9   4      248.91      225.59     20.18 o
  -1   9   4       17.31       50.76     41.49 o
   0   9   4       59.35       75.40     17.01 o
   1   9   4        1.93       -1.25     19.93 o
   2   9   4       21.83       -9.65     25.94 o
 -10  10   4       65.01       46.03     17.81 o
  -9  10   4      233.29      266.06     19.95 o
  -8  10   4      282.48      257.96     19.22 o
  -7  10   4      439.67      410.97     18.62 o
  -6  10   4      159.64      153.05     25.17 o
  -5  10   4      122.61      135.45     14.32 o
  -4  10   4      179.76      192.19     28.01 o
  -3  10   4       94.53      109.70     15.82 o
  -2  10   4      495.93      512.27     26.07 o
  -1  10   4      211.63      221.77     21.49 o
   0  10   4        4.99       10.16     17.71 o
   1  10   4        0.09      -30.77     30.77 o
 -10  11   4      210.16      243.17     30.08 o
  -9  11   4      251.64      262.55     37.66 o
  -8  11   4      255.85      274.92     26.63 o
  -7  11   4      340.93      322.40     19.86 o
  -6  11   4       44.71       32.16     14.15 o
  -5  11   4       17.48       26.98     15.27 o
  -4  11   4        4.49      -14.04     22.81 o
  -3  11   4       80.47       79.09     29.45 o
  -2  11   4       71.61       71.19     30.83 o
  -1  11   4       10.38       50.76     34.34 o
  -8  12   4      119.62      116.27     20.11 o
  -7  12   4      129.39      126.58     26.38 o
  -6  12   4       21.58       28.84     17.29 o
  -5  12   4        8.71      -22.56     22.56 o
  -4  12   4        1.33      -25.44     25.44 o
  -3  12   4       80.09       50.26     32.84 o
   1 -14   5       75.68      134.99     29.20 o
   2 -14   5       27.60      -10.40     26.07 o
   3 -14   5        2.20        3.48     22.25 o
   4 -14   5        8.73      -18.08     22.37 o
   5 -14   5       85.55       33.40     22.29 o
  -1 -13   5        3.58       -7.52     24.44 o
   0 -13   5       72.96       70.69     28.70 o
   1 -13   5       46.51       36.47     21.68 o
   2 -13   5       45.60       21.48     29.39 o
   3 -13   5      149.77      132.23     21.56 o
   4 -13   5      106.34      110.60     21.27 o
   5 -13   5      159.56      122.65     24.38 o
   6 -13   5      103.98       94.48     23.11 o
   7 -13   5      158.80      199.03     26.45 o
  -3 -12   5        0.19      -28.45     28.45 o
  -2 -12   5       17.65       25.07     24.19 o
  -1 -12   5       10.04       29.83     22.06 o
   0 -12   5       67.52       87.23     25.94 o
   1 -12   5      424.28      442.17     76.08 o
   2 -12   5      669.60      674.94     28.83 o
   3 -12   5      186.29      222.06     39.98 o
   4 -12   5      118.88       90.76     27.32 o
   5 -12   5       52.21       52.13     18.99 o
   6 -12   5      123.49      138.30     49.88 o
   7 -12   5      129.68      140.42     22.24 o
   8 -12   5      100.39       60.54     20.61 o
  -4 -11   5       46.67       23.40     23.47 o
  -3 -11   5       25.45       41.13     24.06 o
  -2 -11   5      124.46      122.70     25.94 o
  -1 -11   5      175.32      177.22     25.82 o
   0 -11   5      292.64      299.57     30.02 o
   1 -11   5      855.52      851.09     30.05 o
   2 -11   5      711.20      656.89     39.98 o
   3 -11   5      314.03      313.99     21.66 o
   4 -11   5       71.53       47.49     24.57 o
   5 -11   5        3.39      -10.51     16.29 o
   6 -11   5        0.52        0.06     23.19 o
   7 -11   5        1.80        0.65     18.62 o
   8 -11   5       34.94       10.67     19.66 o
  -5 -10   5       38.81       51.51     15.92 o
  -4 -10   5      146.21      170.73     16.71 o
  -3 -10   5      498.37      515.47     25.65 o
  -2 -10   5      552.21      596.08     40.42 o
  -1 -10   5       66.28       74.03     12.01 o
   0 -10   5       48.96       42.41     10.93 o
   1 -10   5      423.21      396.94     16.59 o
   2 -10   5       78.30       75.72     13.85 o
   3 -10   5      297.77      245.92     24.50 o
   4 -10   5      463.86      435.76     24.71 o
   5 -10   5      122.64      116.59     17.55 o
   6 -10   5        0.34       -8.05     14.75 o
   7 -10   5       51.88       50.54     17.86 o
   8 -10   5      107.22      147.62     29.39 o
   9 -10   5      307.52      294.08     24.86 o
  -6  -9   5       95.65       67.15     21.85 o
  -5  -9   5      177.14      173.16     17.57 o
  -4  -9   5      287.67      294.78     14.88 o
  -3  -9   5      438.94      436.95     16.88 o
  -2  -9   5      173.12      179.75      9.82 o
  -1  -9   5      257.33      261.92     14.16 o
   0  -9   5       82.27       76.82     13.59 o
   1  -9   5        0.54       -4.47      9.21 o
   2  -9   5      260.22      251.73     17.13 o
   3  -9   5      202.95      165.37     15.99 o
   4  -9   5      791.74      788.45     29.46 o
   5  -9   5      284.42      282.51     19.54 o
   6  -9   5      110.10      116.94     17.33 o
   7  -9   5       64.61       66.14     16.29 o
   8  -9   5      254.87      196.27     21.53 o
   9  -9   5      326.52      298.85     25.38 o
  -7  -8   5       98.24       97.61     17.74 o
  -6  -8   5      239.62      273.01     17.13 o
  -5  -8   5       70.77       77.77     14.12 o
  -4  -8   5      404.23      410.91     15.91 o
  -3  -8   5      321.76      348.09     14.50 o
  -2  -8   5      676.91      633.79     14.62 o
  -1  -8   5      412.53      435.74     12.18 o
   0  -8   5        0.47        1.06      8.72 o
   1  -8   5        8.59       17.11     10.21 o
   2  -8   5       59.10       46.35     19.11 o
   3  -8   5        5.48        7.34     12.16 o
   4  -8   5     2494.02     2408.98     77.96 o
   5  -8   5      827.64      849.74     39.54 o
   6  -8   5      351.95      349.79     21.30 o
   7  -8   5      191.68      202.97     27.39 o
   8  -8   5      119.03      144.91     19.69 o
   9  -8   5      116.90      126.26     21.38 o
  -8  -7   5      113.57      130.51     19.11 o
  -7  -7   5      222.28      227.47     17.40 o
  -6  -7   5      153.37      159.77     14.34 o
  -5  -7   5        1.02      -10.60     10.60 o
  -4  -7   5       50.13       57.37     10.29 o
  -3  -7   5       97.01      112.86      8.56 o
  -2  -7   5      176.61      192.63     11.28 o
  -1  -7   5      351.93      361.06     10.59 o
   0  -7   5      126.61      129.52      8.19 o
   1  -7   5      353.13      337.38     18.85 o
   2  -7   5      272.22      275.55     17.94 o
   3  -7   5     1026.93      964.65     29.60 o
   4  -7   5      637.24      620.52     26.70 o
   5  -7   5      874.84      862.02     28.44 o
   6  -7   5      291.74      310.57     32.40 o
   7  -7   5      128.26      150.89     17.29 o
   8  -7   5        0.13       14.64     15.89 o
   9  -7   5       20.56       29.43     18.74 o
  -8  -6   5      125.32      163.61     33.95 o
  -7  -6   5       93.18      129.49     13.50 o
  -6  -6   5       20.33       27.89     10.59 o
  -5  -6   5       35.11       19.08     10.64 o
  -4  -6   5      384.02      381.43     12.45 o
  -3  -6   5       50.76       54.89      6.78 o
  -2  -6   5      203.47      210.05      8.81 o
  -1  -6   5     1170.93     1186.57     20.69 o
   0  -6   5      785.57      718.32     25.90 o
   1  -6   5      748.10      797.92     17.87 o
   2  -6   5     1375.02     1460.28     42.24 o
   3  -6   5      659.22      691.41     16.76 o
   4  -6   5      339.55      373.35     21.62 o
   5  -6   5      590.16      611.05     48.94 o
   6  -6   5      174.38      221.51     16.56 o
   7  -6   5       84.02      110.00     20.24 o
   8  -6   5       10.52       16.90     28.70 o
   9  -6   5        0.07      -23.81     23.81 o
  -9  -5   5       13.24       25.30     19.23 o
  -8  -5   5       37.30       34.51     14.34 o
  -7  -5   5       24.75       34.48     13.01 o
  -6  -5   5      826.06      805.98     30.80 o
  -5  -5   5       43.56       50.29      9.01 o
  -4  -5   5       33.90       32.18      6.64 o
  -3  -5   5      216.00      238.49     10.06 o
  -2  -5   5      328.12      311.91      9.23 o
  -1  -5   5      620.25      574.46     20.40 o
   0  -5   5     3296.63     3210.62     51.93 o
   1  -5   5      635.14      660.84     15.92 o
   2  -5   5     1340.72     1260.07     24.37 o
   3  -5   5       11.74        5.01      5.77 o
   4  -5   5       44.69       55.09      7.59 o
   5  -5   5      270.76      271.30     13.60 o
   6  -5   5      278.04      300.07     17.84 o
   7  -5   5      170.89      178.35     22.81 o
   8  -5   5       47.01       11.66     21.18 o
   9  -5   5       34.76       13.03     28.95 o
  -9  -4   5        0.74      -14.00     14.00 o
  -8  -4   5       11.30       15.18     11.72 o
  -7  -4   5      107.23      122.68     18.74 o
  -6  -4   5      258.99      259.19     13.21 o
  -5  -4   5      798.67      778.17     16.09 o
  -4  -4   5     1745.63     1636.67     24.15 o
  -3  -4   5      360.04      349.25      9.93 o
  -2  -4   5      388.10      346.44     16.95 o
  -1  -4   5      665.94      600.64     13.88 o
   0  -4   5      652.79      600.92     14.36 o
   1  -4   5      216.31      208.42      9.47 o
   2  -4   5       62.87       68.17      8.98 o
   3  -4   5       45.78       70.30      7.68 o
   4  -4   5        8.67       16.22      6.82 o
   5  -4   5      126.48      113.72     10.82 o
   6  -4   5      474.21      473.81     19.29 o
   7  -4   5      460.45      463.31     31.44 o
   8  -4   5      240.50      238.99     22.54 o
   9  -4   5      208.93      168.32     39.98 o
 -10  -3   5       14.99        1.30     17.43 o
  -9  -3   5       21.00       -0.67     18.00 o
  -8  -3   5       55.07       52.10     12.92 o
  -7  -3   5       48.50       39.23     10.61 o
  -6  -3   5      266.18      269.05     16.26 o
  -5  -3   5     2929.17     2835.77     49.65 o
  -4  -3   5      593.39      587.32     12.34 o
  -3  -3   5     1921.18     1879.31     28.23 o
  -2  -3   5        3.40       -4.62      4.62 o
  -1  -3   5        1.14       -3.96      4.91 o
   0  -3   5     1199.06     1262.30     23.37 o
   1  -3   5     1151.85     1172.99     22.42 o
   2  -3   5     1188.55     1152.54     22.97 o
   3  -3   5      164.18      175.18      9.46 o
   4  -3   5        8.19        6.23      9.30 o
   5  -3   5      215.34      218.93     12.20 o
   6  -3   5      592.40      593.12     20.89 o
   7  -3   5      663.93      664.50     29.89 o
   8  -3   5      499.72      532.69     34.38 o
   9  -3   5       71.17       23.19     35.22 o
 -10  -2   5      159.79      149.01     17.58 o
  -9  -2   5      137.42      143.70     29.79 o
  -8  -2   5      264.86      243.53     15.70 o
  -7  -2   5      134.85      129.67     13.44 o
  -6  -2   5      885.44      850.67     19.29 o
  -5  -2   5     1438.37     1412.72     24.70 o
  -4  -2   5      747.06      678.17     12.31 o
  -3  -2   5      504.11      494.43     12.18 o
  -2  -2   5       48.05       42.16      6.98 o
  -1  -2   5       51.61       61.76      5.28 o
   0  -2   5       79.43       78.23      7.68 o
   1  -2   5      286.75      249.33     10.30 o
   2  -2   5     3256.73     3287.32     56.46 o
   3  -2   5      892.69      878.03     20.52 o
   4  -2   5      254.35      269.86     13.70 o
   5  -2   5       41.00       24.61      9.16 o
   6  -2   5      538.18      530.28     36.35 o
   7  -2   5      394.37      409.04     33.53 o
   8  -2   5      159.33      108.41     38.23 o
 -11  -1   5      139.09      131.51     19.05 o
 -10  -1   5      593.31      602.21     24.54 o
  -9  -1   5      638.75      639.42     22.92 o
  -8  -1   5      515.03      513.58     20.23 o
  -7  -1   5      167.18      211.98     11.06 o
  -6  -1   5       94.41      116.39      9.10 o
  -5  -1   5       42.00       31.93      6.43 o
  -4  -1   5      882.34      879.59     15.33 o
  -3  -1   5       16.04       19.26      7.46 o
  -2  -1   5       72.95       72.24      4.78 o
  -1  -1   5      163.25      180.95      8.52 o
   0  -1   5      614.69      745.65     16.36 o
   1  -1   5      304.76      303.44     13.38 o
   2  -1   5     2491.61     2614.24     44.46 o
   3  -1   5     3150.86     3064.54     52.02 o
   4  -1   5      440.88      473.01     17.23 o
   5  -1   5      332.90      339.53     21.68 o
   6  -1   5       63.84       70.94     24.94 o
   7  -1   5       98.24       76.20     30.33 o
   8  -1   5       39.74       12.28     33.97 o
 -11   0   5      159.30      166.21     18.79 o
 -10   0   5      486.16      514.39     23.52 o
  -9   0   5      273.23      305.44     15.04 o
  -8   0   5       23.32       16.70      9.37 o
  -7   0   5        4.19       10.69      7.95 o
  -6   0   5      192.37      204.57     11.84 o
  -5   0   5      891.05      974.46     21.47 o
  -4   0   5      136.05      109.33      7.87 o
  -3   0   5      333.28      330.61     24.44 o
  -2   0   5     1060.03     1021.08     22.69 o
  -1   0   5      764.94      774.43     16.58 o
   0   0   5      499.52      539.36     16.64 o
   1   0   5     4687.91     4844.66     76.49 o
   2   0   5     1844.22     1852.58     34.19 o
   3   0   5      693.97      730.24     34.28 o
   4   0   5       71.75       92.00     18.93 o
   5   0   5       33.65       69.06     20.55 o
   6   0   5       73.03       81.22     26.19 o
   7   0   5        3.79      -29.58     29.58 o
   8   0   5        5.94       35.60     37.22 o
 -11   1   5       29.82       45.61     16.44 o
 -10   1   5       27.17       25.26     11.67 o
  -9   1   5      139.89      142.58     11.60 o
  -8   1   5      488.34      491.93     20.12 o
  -7   1   5        0.63        0.20      8.85 o
  -6   1   5        3.19       12.42      7.79 o
  -5   1   5      176.89      188.33     10.32 o
  -4   1   5     1398.56     1339.76     32.02 o
  -3   1   5     2527.34     2422.71     50.73 o
  -2   1   5     1793.17     1705.64     46.69 o
  -1   1   5     1788.09     1847.46     40.77 o
   0   1   5     1453.75     1463.94     33.80 o
   1   1   5      708.50      764.74     57.34 o
   2   1   5       24.65       19.93      8.80 o
   3   1   5        6.53        4.76     13.79 o
   4   1   5      356.20      359.46     28.45 o
   5   1   5      159.63      187.63     25.57 o
   6   1   5       53.19       20.05     25.82 o
   7   1   5        2.57      -28.45     34.34 o
 -11   2   5        4.09      -15.18     17.68 o
 -10   2   5        9.73        1.77     18.73 o
  -9   2   5      295.38      254.19     14.96 o
  -8   2   5      677.68      641.35     25.11 o
  -7   2   5      138.01      127.49     15.17 o
  -6   2   5      352.56      364.01     13.77 o
  -5   2   5      117.27      131.69      8.53 o
  -4   2   5     1185.07     1229.08     44.43 o
  -3   2   5      268.94      246.36     13.40 o
  -2   2   5      897.11      779.98     22.29 o
  -1   2   5      425.47      361.42     14.97 o
   0   2   5       60.13       94.07     25.51 o
   1   2   5       26.86       38.12      8.08 o
   2   2   5      148.11      151.15     18.17 o
   3   2   5      111.99      117.44     19.68 o
   4   2   5      601.66      597.22     35.22 o
   5   2   5      282.37      265.71     28.70 o
   6   2   5       56.56       32.96     27.95 o
   7   2   5       48.91       37.98     36.60 o
 -12   3   5       32.83       10.53     29.58 o
 -11   3   5        1.39        0.23     13.90 o
 -10   3   5        0.19        1.14     11.80 o
  -9   3   5      148.16      133.70     13.01 o
  -8   3   5      217.02      219.07     12.57 o
  -7   3   5     1371.60     1376.78     31.40 o
  -6   3   5     1301.71     1289.82     21.39 o
  -5   3   5     2927.24     2927.01     41.44 o
  -4   3   5       14.89        8.16      5.70 o
  -3   3   5     1115.37     1180.68     38.67 o
  -2   3   5      852.50      863.02     24.37 o
  -1   3   5     1489.73     1483.74     35.09 o
   0   3   5      168.94      188.03     12.14 o
   1   3   5       81.94       90.63     10.41 o
   2   3   5      219.09      242.90     22.18 o
   3   3   5       80.37      113.93     19.05 o
   4   3   5      123.45      151.15     22.18 o
   5   3   5      459.94      528.54     37.48 o
   6   3   5      235.19      231.62     38.23 o
 -12   4   5       19.06      -10.25     21.19 o
 -11   4   5      147.02      152.78     24.57 o
 -10   4   5      157.77      162.81     17.56 o
  -9   4   5      124.53      166.06     13.28 o
  -8   4   5     1245.31     1224.58     27.84 o
  -7   4   5     1830.30     1839.01     35.23 o
  -6   4   5     1067.66     1066.83     19.98 o
  -5   4   5      828.04      809.72     15.71 o
  -4   4   5      239.53      288.36     14.37 o
  -3   4   5        1.51        2.64      6.28 o
  -2   4   5      130.20      146.58     10.96 o
  -1   4   5      584.53      622.98     21.84 o
   0   4   5      583.82      601.35     21.13 o
   1   4   5       21.04       21.56     13.91 o
   2   4   5       13.52       19.05     17.67 o
   3   4   5      253.36      249.92     27.70 o
   4   4   5      413.13      443.18     37.60 o
   5   4   5      328.99      363.85     36.72 o
   6   4   5      169.00      167.82     36.60 o
 -12   5   5      336.78      356.65     28.81 o
 -11   5   5      456.22      499.02     50.32 o
 -10   5   5      314.09      309.78     21.56 o
  -9   5   5      105.66      102.08     16.38 o
  -8   5   5      333.10      349.67     32.52 o
  -7   5   5        0.68       -3.04     10.46 o
  -6   5   5      640.06      659.15     17.91 o
  -5   5   5        2.25        0.70      5.74 o
  -4   5   5        8.20        1.22      7.05 o
  -3   5   5       21.19       19.01      7.77 o
  -2   5   5      397.39      423.25     19.32 o
  -1   5   5      327.49      362.88     17.71 o
   0   5   5     2004.79     2115.02     70.19 o
   1   5   5     1441.60     1400.99     54.27 o
   2   5   5      651.06      629.68     37.48 o
   3   5   5      155.22      173.46     24.44 o
   4   5   5       35.27       23.19     25.69 o
   5   5   5       21.07      -31.08     31.08 o
 -12   6   5      310.60      344.92     41.61 o
 -11   6   5      178.74      198.36     23.07 o
 -10   6   5      136.20      122.72     18.15 o
  -9   6   5       11.28        9.34     14.18 o
  -8   6   5       91.96      104.42     14.98 o
  -7   6   5      700.31      740.44     46.44 o
  -6   6   5      134.26      145.84     10.79 o
  -5   6   5      244.15      263.46     15.83 o
  -4   6   5      346.53      384.67     15.78 o
  -3   6   5      120.09      146.19     19.36 o
  -2   6   5      142.08      141.62     13.67 o
  -1   6   5      265.50      248.66     22.43 o
   0   6   5     1176.00     1092.67     44.87 o
   1   6   5      748.00      647.85     37.10 o
   2   6   5       30.65       10.53     20.05 o
   3   6   5       47.30       76.70     22.69 o
   4   6   5        0.71       -2.26     24.19 o
 -11   7   5      111.87       63.04     33.09 o
 -10   7   5       58.61      106.41     26.70 o
  -9   7   5        4.63       -3.99     35.34 o
  -8   7   5       36.43       54.98     14.51 o
  -7   7   5      356.21      353.59     18.54 o
  -6   7   5      142.05      156.67     12.03 o
  -5   7   5      907.41      974.43     23.80 o
  -4   7   5      640.52      655.89     20.10 o
  -3   7   5      665.43      683.01     20.28 o
  -2   7   5      157.65      154.35     14.48 o
  -1   7   5        9.98      -17.05     17.05 o
   0   7   5      134.29      195.90     23.44 o
   1   7   5      125.03      133.48     23.81 o
   2   7   5      135.18       92.00     24.19 o
   3   7   5       53.57       78.96     30.21 o
 -11   8   5       16.31        1.75     29.45 o
 -10   8   5       95.62       67.30     26.07 o
  -9   8   5       23.30       41.99     24.06 o
  -8   8   5       18.74        8.78     14.00 o
  -7   8   5       70.69       58.08     14.01 o
  -6   8   5      482.21      480.59     18.46 o
  -5   8   5      863.29      842.44     22.95 o
  -4   8   5     1242.01     1170.49     33.66 o
  -3   8   5      607.27      653.66     20.40 o
  -2   8   5      296.97      308.71     19.55 o
  -1   8   5        6.76        7.27     20.55 o
   0   8   5        2.32       17.30     21.81 o
   1   8   5        6.22       12.78     23.44 o
   2   8   5       16.22        9.15     23.81 o
 -11   9   5       46.48        7.52     29.95 o
 -10   9   5      290.22      311.08     35.97 o
  -9   9   5      284.11      331.86     27.78 o
  -8   9   5       75.80       98.57     21.43 o
  -7   9   5      327.96      324.29     24.41 o
  -6   9   5      229.54      252.18     18.28 o
  -5   9   5      217.77      241.79     14.37 o
  -4   9   5      453.35      453.54     19.35 o
  -3   9   5      219.43      238.41     17.95 o
  -2   9   5        1.80       -6.84     14.16 o
  -1   9   5        0.12       -9.24     19.43 o
   0   9   5        0.17       -5.01     20.30 o
   1   9   5       35.05       51.26     25.69 o
 -10  10   5      365.19      308.45     37.85 o
  -9  10   5      494.69      502.76     67.49 o
  -8  10   5      274.46      250.46     25.96 o
  -7  10   5      167.51      159.55     30.08 o
  -6  10   5        9.28      -18.80     18.80 o
  -5  10   5        2.93        4.25     14.52 o
  -4  10   5       27.64        3.01     23.81 o
  -3  10   5      151.28      139.70     26.76 o
  -2  10   5      156.56      163.68     18.95 o
  -1  10   5       26.33       35.23     18.78 o
   0  10   5        2.95        8.22     20.60 o
  -9  11   5      165.46      162.56     35.34 o
  -8  11   5      232.67      294.91     37.60 o
  -7  11   5       50.19       82.72     29.08 o
  -6  11   5       10.93        9.53     26.45 o
  -5  11   5       16.28        2.26     23.31 o
  -4  11   5       67.20       73.82     28.58 o
  -3  11   5      157.48      169.20     34.34 o
  -2  11   5      108.93      132.73     36.35 o
  -8  12   5       52.70       10.28     32.96 o
  -7  12   5       44.70       44.87     32.46 o
  -5  12   5       21.17       21.18     28.33 o
  -4  12   5       78.85       10.65     31.83 o
   1 -14   6       81.85       87.11     30.08 o
   2 -14   6       15.84       19.58     28.95 o
   3 -14   6       17.37       11.05     36.66 o
   4 -14   6      135.64      134.38     24.45 o
   5 -14   6      198.75      225.44     29.41 o
  -1 -13   6       35.54       11.78     30.08 o
   0 -13   6      213.26      186.62     26.95 o
   1 -13   6      244.77      213.03     21.79 o
   2 -13   6      178.83      183.54     22.51 o
   3 -13   6      171.10      128.01     22.76 o
   4 -13   6       87.61       88.55     22.09 o
   5 -13   6       52.78       26.91     20.59 o
   6 -13   6       78.10       61.59     40.98 o
  -3 -12   6       45.07       32.46     27.82 o
  -2 -12   6       99.78       93.12     25.94 o
  -1 -12   6      165.92      124.08     28.33 o
   0 -12   6      361.27      388.23     23.91 o
   1 -12   6      704.92      704.03     38.04 o
   2 -12   6      412.50      471.08     35.97 o
   3 -12   6       61.34       66.26     18.20 o
   4 -12   6       22.93       18.53     17.90 o
   5 -12   6        3.96      -18.62     18.62 o
   6 -12   6       24.71        9.02     19.41 o
   7 -12   6       41.62       39.24     22.61 o
  -4 -11   6      140.29      149.77     22.57 o
  -3 -11   6      194.70      221.27     20.11 o
  -2 -11   6      144.14      137.35     16.76 o
  -1 -11   6      171.02      200.54     26.57 o
   0 -11   6      199.64      213.30     17.79 o
   1 -11   6      181.29      169.32     17.47 o
   2 -11   6      249.52      230.71     19.01 o
   3 -11   6       29.59        5.39     15.72 o
   4 -11   6       37.92       33.02     17.38 o
   5 -11   6        5.06        0.94     16.38 o
   6 -11   6        9.26        7.28     18.55 o
   7 -11   6      113.25      159.49     41.67 o
   8 -11   6      236.51      257.54     23.35 o
  -5 -10   6      134.43      158.37     23.64 o
  -4 -10   6      332.62      351.32     35.53 o
  -3 -10   6      516.55      533.81     25.24 o
  -2 -10   6       88.42       98.75     14.81 o
  -1 -10   6       17.21       21.98     14.19 o
   0 -10   6       15.45        7.53     10.60 o
   1 -10   6       27.93       42.13     10.84 o
   2 -10   6       67.45       50.34     14.97 o
   3 -10   6      351.46      366.65     23.54 o
   4 -10   6      312.60      280.76     20.88 o
   5 -10   6       57.20       63.26     16.44 o
   6 -10   6       74.83       86.14     38.35 o
   7 -10   6      216.66      191.90     21.13 o
   8 -10   6      277.19      280.65     24.95 o
  -6  -9   6      146.54      152.44     15.68 o
  -5  -9   6      204.03      225.03     15.26 o
  -4  -9   6      365.04      430.20     19.60 o
  -3  -9   6      515.92      530.98     18.98 o
  -2  -9   6      142.69      111.58     12.22 o
  -1  -9   6      222.03      201.93     14.80 o
   0  -9   6        2.08       -1.41     13.33 o
   1  -9   6       21.39       28.51     13.03 o
   2  -9   6      859.96      829.25     30.05 o
   3  -9   6      389.98      434.06     23.79 o
   4  -9   6        5.73       -1.10     13.30 o
   5  -9   6      299.87      273.12     20.78 o
   6  -9   6       56.34       79.97     23.56 o
   7  -9   6      226.19      250.97     20.64 o
   8  -9   6      237.79      229.94     35.53 o
  -7  -8   6      144.96      187.74     19.38 o
  -6  -8   6       88.65       71.33     16.56 o
  -5  -8   6       10.24       11.68     11.23 o
  -4  -8   6       48.22       53.27     10.63 o
  -3  -8   6      329.59      336.90     12.65 o
  -2  -8   6      445.43      431.81     12.70 o
  -1  -8   6       95.54       93.39      8.75 o
   0  -8   6       37.38       42.46     11.98 o
   1  -8   6      159.44      168.74     15.88 o
   2  -8   6     1271.92     1239.84     60.72 o
   3  -8   6     1366.68     1362.64     38.48 o
   4  -8   6     1195.29     1098.21     34.08 o
   5  -8   6      630.20      630.56     25.53 o
   6  -8   6      112.06       94.47     14.30 o
   7  -8   6       54.31       51.10     14.60 o
   8  -8   6        0.83        8.82     27.13 o
   9  -8   6       19.62        8.76     25.00 o
  -8  -7   6      157.01      133.85     20.54 o
  -7  -7   6       47.52       43.58     15.88 o
  -6  -7   6        6.64        4.04     11.51 o
  -5  -7   6       22.43       22.12      9.80 o
  -4  -7   6        2.22       10.25      9.08 o
  -3  -7   6      419.82      436.26     16.67 o
  -2  -7   6      922.06      917.29     19.11 o
  -1  -7   6      884.97      887.59     19.25 o
   0  -7   6     1188.31     1215.61     25.02 o
   1  -7   6      722.85      744.34     36.72 o
   2  -7   6     2930.18     2795.04     62.06 o
   3  -7   6     1420.40     1402.29     61.04 o
   4  -7   6      566.85      602.14     24.76 o
   5  -7   6      438.84      427.53     22.07 o
   6  -7   6       72.59       70.19     13.87 o
   7  -7   6       40.96       34.31     14.84 o
   8  -7   6        2.30       -2.44     18.11 o
   9  -7   6       24.95       -8.02     29.95 o
  -8  -6   6       94.73       88.50     20.74 o
  -7  -6   6       35.68       53.18     14.40 o
  -6  -6   6       99.96      104.69     11.68 o
  -5  -6   6      635.54      590.87     15.56 o
  -4  -6   6      223.64      238.96      9.97 o
  -3  -6   6      552.95      555.83     13.22 o
  -2  -6   6     1516.33     1510.99     25.35 o
  -1  -6   6     1646.91     1565.92     29.43 o
   0  -6   6     1634.78     1526.52     28.71 o
   1  -6   6      525.01      511.09     15.43 o
   2  -6   6      221.32      237.93     11.12 o
   3  -6   6       99.88       89.98     12.97 o
   4  -6   6      177.66      200.87     35.85 o
   5  -6   6      619.97      602.01     24.47 o
   6  -6   6      256.81      254.64     18.30 o
   7  -6   6        8.37       33.13     28.70 o
   8  -6   6       31.64       34.97     26.82 o
   9  -6   6       31.43        4.76     34.09 o
  -9  -5   6       20.62       21.78     20.35 o
  -8  -5   6       68.66       70.02     15.70 o
  -7  -5   6      127.42      158.19     15.29 o
  -6  -5   6      258.18      278.71     15.12 o
  -5  -5   6      394.69      394.23     12.94 o
  -4  -5   6      405.39      390.52     12.09 o
  -3  -5   6     1122.63     1146.85     20.97 o
  -2  -5   6     1224.28     1154.01     23.27 o
  -1  -5   6     2589.29     2461.22     86.00 o
   0  -5   6     2197.85     2239.43     38.52 o
   1  -5   6      237.96      228.62     13.74 o
   2  -5   6       15.34       15.73      6.81 o
   3  -5   6       15.75       18.90      6.94 o
   4  -5   6      196.87      170.89     12.30 o
   5  -5   6      902.25      861.24     22.79 o
   6  -5   6      442.91      399.17     24.88 o
   7  -5   6      188.19      212.47     19.65 o
   8  -5   6       70.58       73.95     30.58 o
   9  -5   6       12.60      -30.83     30.83 o
  -9  -4   6        0.13       -9.96     14.09 o
  -8  -4   6       55.58       47.36     15.53 o
  -7  -4   6      114.64      116.13     13.33 o
  -6  -4   6      267.32      253.58     10.65 o
  -5  -4   6     2295.57     2294.75     32.42 o
  -4  -4   6      893.26      857.44     15.75 o
  -3  -4   6       65.36       69.89      6.30 o
  -2  -4   6     1285.13     1252.08     23.87 o
  -1  -4   6     1034.91     1056.96     21.05 o
   0  -4   6      301.08      294.19     11.72 o
   1  -4   6     1067.54     1130.70     22.94 o
   2  -4   6      291.25      309.57     12.47 o
   3  -4   6       76.88       85.57      8.53 o
   4  -4   6       10.58       21.11      8.53 o
   5  -4   6      201.57      195.53     14.70 o
   6  -4   6      721.07      703.17     22.62 o
   7  -4   6      594.54      625.71     42.11 o
   8  -4   6      161.12      187.25     34.34 o
 -10  -3   6       80.11       94.72     17.98 o
  -9  -3   6       87.37       77.00     14.28 o
  -8  -3   6      192.58      193.02     14.33 o
  -7  -3   6      509.96      520.76     16.69 o
  -6  -3   6     1426.02     1466.71     23.71 o
  -5  -3   6     1140.99     1136.21     23.17 o
  -4  -3   6        0.71       -5.17      5.17 o
  -3  -3   6       36.71       50.13      6.34 o
  -2  -3   6      182.15      198.60      9.56 o
  -1  -3   6      331.04      344.73     11.38 o
   0  -3   6     1523.21     1477.51     27.35 o
   1  -3   6     1144.26     1149.17     23.16 o
   2  -3   6      277.74      247.10     11.83 o
   3  -3   6      346.95      337.90     14.61 o
   4  -3   6      298.51      282.91     14.33 o
   5  -3   6      749.47      745.83     42.90 o
   6  -3   6      750.39      796.15     30.97 o
   7  -3   6      679.91      663.89     33.71 o
   8  -3   6       83.99       81.09     39.10 o
 -10  -2   6      303.99      315.79     21.66 o
  -9  -2   6      191.09      200.25     17.11 o
  -8  -2   6      127.98      133.75     12.41 o
  -7  -2   6      228.19      230.72     12.37 o
  -6  -2   6      503.46      518.33     13.32 o
  -5  -2   6      327.29      329.60     11.13 o
  -4  -2   6       78.65       70.51      5.44 o
  -3  -2   6       61.93       65.26      8.35 o
  -2  -2   6       91.13      123.70      6.74 o
  -1  -2   6      153.46      165.53      7.93 o
   0  -2   6     1715.41     1632.52     29.38 o
   1  -2   6     2330.69     2365.53     65.72 o
   2  -2   6     2712.54     2704.81     55.52 o
   3  -2   6     1450.24     1465.51     30.19 o
   4  -2   6      410.06      437.62     17.36 o
   5  -2   6      171.31      186.66     19.93 o
   6  -2   6       78.73      107.55     18.07 o
   7  -2   6      104.38       72.19     33.46 o
   8  -2   6       52.51       31.46     37.10 o
 -11  -1   6      156.13      180.95     23.57 o
 -10  -1   6      158.33      156.96     17.16 o
  -9  -1   6      145.88      147.86     13.22 o
  -8  -1   6        4.00        7.97      9.35 o
  -7  -1   6        4.08        0.28      9.96 o
  -6  -1   6        6.16       19.60      8.92 o
  -5  -1   6      637.28      621.31     17.73 o
  -4  -1   6     1825.69     1854.83     41.87 o
  -3  -1   6      708.05      698.23     14.64 o
  -2  -1   6      224.83      216.61      9.50 o
  -1  -1   6     1462.68     1453.90     26.55 o
   0  -1   6     4000.51     4138.08     78.19 o
   1  -1   6     2355.36     2386.35     54.33 o
   2  -1   6     2888.13     2792.61     48.36 o
   3  -1   6      509.11      510.81     17.56 o
   4  -1   6      283.44      284.57     14.69 o
   5  -1   6        0.97      -16.67     16.67 o
   6  -1   6        0.14       -9.53     22.69 o
   7  -1   6       21.78        3.13     32.21 o
   8  -1   6      102.99      108.67     42.24 o
 -11   0   6       50.22       62.00     20.19 o
 -10   0   6       38.74       58.64     17.68 o
  -9   0   6       59.51       67.73     12.91 o
  -8   0   6       34.77       32.89     14.93 o
  -7   0   6       24.74       43.75     18.20 o
  -6   0   6       28.75       54.68      9.79 o
  -5   0   6      882.95      865.87     21.05 o
  -4   0   6      974.87      838.15     45.37 o
  -3   0   6     3528.70     3413.07    111.61 o
  -2   0   6     1672.90     1584.50     36.83 o
  -1   0   6      598.27      565.88     15.19 o
   0   0   6     1884.19     1924.65     71.63 o
   1   0   6     1412.54     1403.40     27.88 o
   2   0   6      251.63      277.73     14.35 o
   3   0   6      609.05      615.26     23.84 o
   4   0   6      327.44      353.32     29.95 o
   5   0   6        0.96        5.01     19.93 o
   6   0   6        5.75       -3.76     25.07 o
   7   0   6       35.29       35.09     35.09 o
 -11   1   6       14.30       34.99     30.58 o
 -10   1   6       25.34       34.76     13.40 o
  -9   1   6      133.15      121.57     13.71 o
  -8   1   6      255.38      227.11     16.99 o
  -7   1   6      110.13      108.65     12.11 o
  -6   1   6      200.41      204.16     17.66 o
  -5   1   6      822.32      760.80     19.10 o
  -4   1   6     2065.15     2029.43     85.60 o
  -3   1   6     3784.70     3846.49     77.65 o
  -2   1   6      721.81      693.97     21.84 o
  -1   1   6      465.42      476.45     19.45 o
   0   1   6        0.69       -4.17      9.08 o
   1   1   6      218.87      230.11     18.74 o
   2   1   6      243.57      264.32     15.60 o
   3   1   6     1878.46     1892.68     65.68 o
   4   1   6      254.68      289.27     28.33 o
   5   1   6      225.58      263.33     30.46 o
   6   1   6       44.20       41.99     30.58 o
   7   1   6       81.71       83.85     37.85 o
 -11   2   6        3.84       -1.95     14.79 o
 -10   2   6       77.41       61.78     12.96 o
  -9   2   6      118.87      132.71     13.60 o
  -8   2   6      480.58      485.17     22.96 o
  -7   2   6      673.39      613.29     70.39 o
  -6   2   6      633.24      697.61     19.40 o
  -5   2   6      601.54      611.57     21.84 o
  -4   2   6      725.25      654.94     21.25 o
  -3   2   6     1909.83     2011.80     63.61 o
  -2   2   6     2226.39     2347.49     51.23 o
  -1   2   6      317.36      323.78     16.60 o
   0   2   6       76.82       84.94     10.65 o
   1   2   6       17.94       15.56      9.02 o
   2   2   6        2.55      -12.16     15.67 o
   3   2   6      389.60      406.46     31.58 o
   4   2   6      346.22      329.50     30.21 o
   5   2   6      242.86      237.51     31.96 o
   6   2   6      109.23      130.10     35.09 o
 -12   3   6       13.91       16.17     31.33 o
 -11   3   6       45.58       43.60     19.33 o
 -10   3   6      240.97      223.70     16.02 o
  -9   3   6      293.23      288.28     15.72 o
  -8   3   6      784.29      766.69     21.36 o
  -7   3   6     1073.09     1128.81     26.05 o
  -6   3   6      238.31      229.64     12.15 o
  -5   3   6        1.02        8.19      5.80 o
  -4   3   6      174.01      174.48      9.73 o
  -3   3   6      254.30      278.25     17.24 o
  -2   3   6      651.12      679.56     32.84 o
  -1   3   6      100.00      106.61     11.86 o
   0   3   6      154.86      162.47     13.02 o
   1   3   6       10.89        7.39     16.42 o
   2   3   6      146.43      181.36     20.93 o
   3   3   6      437.44      410.72     29.95 o
   4   3   6      537.86      572.65     38.60 o
   5   3   6      291.85      301.05     33.72 o
   6   3   6      169.58      214.07     42.86 o
 -12   4   6      147.86      155.91     24.88 o
 -11   4   6      169.43      187.39     55.59 o
 -10   4   6      227.79      208.99     20.39 o
  -9   4   6      249.87      255.99     28.07 o
  -8   4   6     1050.84     1109.34     33.44 o
  -7   4   6      548.50      558.16     18.52 o
  -6   4   6      346.38      364.71     15.09 o
  -5   4   6      319.74      322.40     12.25 o
  -4   4   6       28.42       27.61      7.81 o
  -3   4   6        0.58        7.14      9.75 o
  -2   4   6      797.20      886.84     27.47 o
  -1   4   6      884.20      848.68     26.30 o
   0   4   6     1714.62     1712.07     60.41 o
   1   4   6     1156.97     1172.38     47.38 o
   2   4   6      304.30      288.77     26.57 o
   3   4   6      325.25      333.64     30.83 o
   4   4   6      152.08      111.67     25.82 o
   5   4   6      102.96      114.18     28.83 o
 -12   5   6      204.50      260.87     24.27 o
 -11   5   6       40.59       35.11     18.66 o
 -10   5   6       20.45        7.44     15.92 o
  -9   5   6       55.28       34.47     19.61 o
  -8   5   6       66.08       56.36     12.97 o
  -7   5   6      536.30      551.86     23.80 o
  -6   5   6       72.46       87.53     20.12 o
  -5   5   6      109.53      121.37      9.48 o
  -4   5   6      159.52      160.62     10.59 o
  -3   5   6      555.57      504.63     72.94 o
  -2   5   6      306.38      355.66     19.14 o
  -1   5   6      495.76      525.84     22.23 o
   0   5   6      757.32      860.17     41.74 o
   1   5   6      646.39      668.03     38.98 o
   2   5   6      122.99      131.23     25.07 o
   3   5   6       11.30        1.63     22.43 o
   4   5   6       17.87        8.52     29.33 o
 -12   6   6       73.08       70.94     40.11 o
 -11   6   6       16.70       -2.54     17.94 o
 -10   6   6        8.56       -0.56     18.11 o
  -9   6   6        0.41      -13.43     13.43 o
  -8   6   6       25.76       35.33     13.58 o
  -7   6   6      671.76      646.75     26.79 o
  -6   6   6      434.30      405.62     31.21 o
  -5   6   6      672.95      674.36     19.35 o
  -4   6   6      481.32      454.71     17.26 o
  -3   6   6       26.11       19.22      9.59 o
  -2   6   6      165.89      151.39     13.91 o
  -1   6   6      621.70      608.12     33.21 o
   0   6   6      278.38      220.09     22.81 o
   1   6   6      170.03      176.47     23.69 o
   2   6   6       24.75        5.26     21.56 o
   3   6   6        7.08        5.89     23.06 o
 -11   7   6       15.12       56.02     27.95 o
 -10   7   6       21.11       31.00     28.07 o
  -9   7   6        0.15       10.73     16.74 o
  -8   7   6        4.75       -7.16     14.94 o
  -7   7   6      113.56      137.52     24.38 o
  -6   7   6      804.85      854.66     30.23 o
  -5   7   6      993.65     1000.77     24.77 o
  -4   7   6      916.28      876.80     23.98 o
  -3   7   6      230.08      231.93     14.22 o
  -2   7   6      258.56      304.19     28.33 o
  -1   7   6      138.64      154.41     23.44 o
   0   7   6       54.95       69.94     22.18 o
   1   7   6      167.52      122.20     26.07 o
   2   7   6       20.96      -22.43     25.32 o
   3   7   6        4.71      -24.31     31.96 o
 -11   8   6      137.78      105.53     32.84 o
 -10   8   6      252.66      250.67     37.73 o
  -9   8   6      172.53      147.77     31.08 o
  -8   8   6       41.05       67.23     18.78 o
  -7   8   6      141.38      129.45     19.40 o
  -6   8   6      578.10      614.07     28.67 o
  -5   8   6      693.04      730.06     22.90 o
  -4   8   6      354.23      323.06     46.30 o
  -3   8   6       61.40       57.50     18.55 o
  -2   8   6        0.24      -13.85     13.85 o
  -1   8   6       52.98       44.12     22.06 o
   0   8   6        4.63        7.52     22.69 o
   1   8   6      133.93       95.88     27.20 o
   2   8   6       97.07      143.26     31.33 o
 -11   9   6      317.72      355.32     45.50 o
 -10   9   6      243.99      238.01     38.35 o
  -9   9   6      299.66      252.42     35.60 o
  -8   9   6      145.18      176.72     31.08 o
  -7   9   6       97.87       74.82     27.07 o
  -6   9   6       50.71       51.09     16.84 o
  -5   9   6        4.29       -6.12     12.03 o
  -4   9   6       29.81       20.68     11.50 o
  -3   9   6       12.83       19.30     27.82 o
  -2   9   6        0.63       -9.67     15.87 o
  -1   9   6       29.80        3.64     18.93 o
   0   9   6      127.20      141.38     27.20 o
 -10  10   6      180.73      170.83     39.36 o
  -9  10   6      188.26      122.33     35.85 o
  -8  10   6       27.89       67.43     31.08 o
  -7  10   6        3.01       -1.63     28.07 o
  -6  10   6        2.59       21.18     23.06 o
  -5  10   6       35.95       16.32     16.92 o
  -4  10   6      110.74      111.14     38.79 o
  -3  10   6      213.57      181.15     20.49 o
  -2  10   6      234.38      212.63     22.94 o
  -1  10   6       30.53       30.61     21.88 o
  -9  11   6       82.14       78.96     37.10 o
  -8  11   6        8.85       52.26     35.97 o
  -7  11   6        5.81       18.67     27.82 o
  -6  11   6       15.29       -0.88     27.45 o
  -5  11   6       58.49       43.24     26.45 o
  -4  11   6       48.85      119.32     34.22 o
  -3  11   6       76.44       14.54     34.59 o
   2 -14   7       37.38       51.79     28.95 o
   3 -14   7       47.19       42.43     24.36 o
   4 -14   7       74.68       57.74     47.88 o
  -1 -13   7      147.86      128.09     28.20 o
   0 -13   7      222.95      333.14     35.97 o
   1 -13   7      154.65      126.71     23.30 o
   2 -13   7      227.14      208.39     25.06 o
   3 -13   7       52.01       39.46     20.20 o
   4 -13   7        3.31       16.27     31.90 o
   5 -13   7       57.36       37.22     23.37 o
   6 -13   7       16.96      -20.64     20.64 o
  -3 -12   7       58.27       31.46     25.94 o
  -2 -12   7      109.90      163.31     31.46 o
  -1 -12   7      199.65      220.96     26.19 o
   0 -12   7      225.70      223.95     26.95 o
   1 -12   7      173.17      182.79     21.55 o
   2 -12   7       62.04       38.73     18.07 o
   3 -12   7       41.50       33.39     47.88 o
   4 -12   7        8.18      -18.57     18.57 o
   5 -12   7       76.83       71.25     29.89 o
   6 -12   7       84.19       87.36     22.68 o
   7 -12   7      128.40       91.37     35.85 o
  -4 -11   7      205.84      233.12     22.61 o
  -3 -11   7      146.07      123.70     36.28 o
  -2 -11   7      137.82      131.11     18.01 o
  -1 -11   7       69.22       74.08     13.10 o
   0 -11   7       25.29       40.87     15.84 o
   1 -11   7       78.05       99.65     27.57 o
   2 -11   7       44.32       32.63     17.45 o
   3 -11   7        0.15       -3.05     16.81 o
   4 -11   7        5.98       -6.67     16.86 o
   5 -11   7       88.53       89.88     19.28 o
   6 -11   7      161.05      166.01     21.55 o
   7 -11   7      373.24      341.87     31.58 o
  -5 -10   7      333.94      390.02     36.85 o
  -4 -10   7      171.78      175.77     17.95 o
  -3 -10   7      253.81      207.23     17.80 o
  -2 -10   7       17.50        8.24     12.65 o
  -1 -10   7       15.69       17.56     11.15 o
   0 -10   7       77.97       70.48     11.70 o
   1 -10   7      177.36      186.13     19.11 o
   2 -10   7      377.16      343.42     22.37 o
   3 -10   7      262.94      224.50     20.31 o
   4 -10   7       15.60       23.04     16.16 o
   5 -10   7       41.40        7.92     16.90 o
   6 -10   7       99.76      102.28     16.91 o
   7 -10   7      204.10      206.60     21.61 o
   8 -10   7      191.23      173.66     24.41 o
  -6  -9   7      158.95      161.35     18.02 o
  -5  -9   7       73.51       73.22     12.91 o
  -4  -9   7        1.32       -5.32     11.13 o
  -3  -9   7       25.39       23.56      9.76 o
  -2  -9   7       50.20       46.22     11.70 o
  -1  -9   7        2.96        0.74     10.62 o
   0  -9   7       27.66       32.89     18.30 o
   1  -9   7      218.38      235.03     25.82 o
   2  -9   7     1245.95     1159.16     35.94 o
   3  -9   7       76.42       94.88     16.58 o
   4  -9   7      213.93      212.66     19.63 o
   5  -9   7      164.49      154.01     33.15 o
   6  -9   7       78.39       92.12     16.38 o
   7  -9   7       35.57       38.75     17.71 o
   8  -9   7       84.72       96.27     22.39 o
  -7  -8   7       15.42       33.60     16.21 o
  -6  -8   7        1.08        7.98     13.96 o
  -5  -8   7       21.41       23.46     11.22 o
  -4  -8   7       28.44       36.90     10.08 o
  -3  -8   7       41.44       33.45     13.17 o
  -2  -8   7      155.98      173.54      9.99 o
  -1  -8   7        1.36       11.74      9.57 o
   0  -8   7      179.55      179.76     28.01 o
   1  -8   7      701.72      678.38     27.12 o
   2  -8   7      595.78      654.74     47.06 o
   3  -8   7     1811.99     1640.12     43.89 o
   4  -8   7      879.42      856.07     30.71 o
   5  -8   7        7.74        3.35     12.79 o
   6  -8   7        3.85       16.05     15.44 o
   7  -8   7       38.95        3.01     35.47 o
   8  -8   7        0.60       11.56     22.19 o
  -8  -7   7       10.60       11.28     16.40 o
  -7  -7   7       20.56       25.41     13.71 o
  -6  -7   7        0.72       -5.06     11.73 o
  -5  -7   7      393.69      392.22     16.25 o
  -4  -7   7      270.83      290.09     11.74 o
  -3  -7   7      702.60      720.21     17.81 o
  -2  -7   7      830.55      831.27     18.50 o
  -1  -7   7      676.69      658.18     18.33 o
   0  -7   7      468.19      465.49     17.46 o
   1  -7   7      283.91      286.41     18.17 o
   2  -7   7       21.01       38.98     13.59 o
   3  -7   7      350.52      318.60     19.67 o
   4  -7   7       14.56       20.76     22.94 o
   5  -7   7      189.50      177.27     23.00 o
   6  -7   7        0.57        6.70     16.73 o
   7  -7   7        1.61      -17.17     17.17 o
   8  -7   7       54.16       34.68     21.50 o
  -8  -6   7       85.61      103.76     18.90 o
  -7  -6   7       52.91       52.48     19.03 o
  -6  -6   7      194.57      174.78     15.35 o
  -5  -6   7      586.61      582.41     15.34 o
  -4  -6   7      293.22      314.24     22.02 o
  -3  -6   7      882.08      873.98     18.72 o
  -2  -6   7     1824.28     1719.06     32.33 o
  -1  -6   7      812.61      771.52     19.33 o
   0  -6   7      323.86      315.40     13.77 o
   1  -6   7       60.61       62.62     12.60 o
   2  -6   7        0.95        0.45      7.46 o
   3  -6   7      251.65      243.64     29.14 o
   4  -6   7      459.11      481.10     27.57 o
   5  -6   7      289.69      297.39     20.34 o
   6  -6   7      112.17      119.31     18.36 o
   7  -6   7       73.98       78.93     17.77 o
   8  -6   7       28.83       18.93     25.32 o
  -9  -5   7       41.84       13.36     16.68 o
  -8  -5   7       84.51      102.65     15.25 o
  -7  -5   7      357.04      365.66     18.40 o
  -6  -5   7      493.92      473.32     17.21 o
  -5  -5   7       29.77       30.85      7.60 o
  -4  -5   7     1062.08     1033.85     21.94 o
  -3  -5   7      673.62      665.39     15.65 o
  -2  -5   7     2384.07     2355.51     41.10 o
  -1  -5   7     2097.98     2017.60     35.95 o
   0  -5   7      554.07      557.02     16.59 o
   1  -5   7       45.58       45.17     15.14 o
   2  -5   7       21.97       26.51      7.47 o
   3  -5   7      111.68       86.96     10.18 o
   4  -5   7      584.26      544.54     18.66 o
   5  -5   7      142.19      217.83     30.89 o
   7  -5   7      195.88      227.36     27.32 o
   8  -5   7       24.21       -3.13     27.82 o
 -10  -4   7       61.17       54.01     19.06 o
  -9  -4   7      163.37      157.53     22.80 o
  -8  -4   7      397.60      403.70     21.76 o
  -7  -4   7     1393.11     1415.86     28.87 o
  -6  -4   7      898.16      879.54     22.23 o
  -5  -4   7     1189.30     1137.40     22.02 o
  -4  -4   7       32.54       34.02      6.99 o
  -3  -4   7        0.63       -5.45      6.91 o
  -2  -4   7      806.09      782.54     29.06 o
  -1  -4   7      653.63      590.96     15.82 o
   0  -4   7      159.39      157.86      9.44 o
   1  -4   7      206.75      204.72     11.03 o
   2  -4   7        6.88       -1.78      7.28 o
   3  -4   7      436.31      400.98     15.97 o
   4  -4   7      263.67      258.34     14.03 o
   5  -4   7      661.85      625.99     43.71 o
   6  -4   7      799.49      824.30     31.39 o
   7  -4   7      194.39      204.04     29.95 o
   8  -4   7       57.87       62.04     37.98 o
 -10  -3   7      121.99       93.05     27.46 o
  -9  -3   7      314.61      328.08     21.37 o
  -8  -3   7      362.81      358.36     19.19 o
  -7  -3   7      754.85      699.88     22.12 o
  -6  -3   7      319.67      335.79     20.94 o
  -5  -3   7      122.03      126.45     12.77 o
  -4  -3   7        1.76       -4.94      5.44 o
  -3  -3   7      158.66      174.28     11.80 o
  -2  -3   7       13.80       21.45      9.60 o
  -1  -3   7     1276.18     1187.40     23.42 o
   0  -3   7     3756.22     3755.24     69.08 o
   1  -3   7      724.70      727.82     18.78 o
   2  -3   7      832.40      808.64     20.73 o
   3  -3   7      547.58      540.26     23.27 o
   4  -3   7      363.96      372.22     16.99 o
   5  -3   7      328.91      356.40     17.74 o
   6  -3   7      115.84      142.61     28.89 o
   7  -3   7       16.66        5.01     21.57 o
 -10  -2   7       49.61       45.98     18.53 o
  -9  -2   7       41.89       36.62     16.08 o
  -8  -2   7      225.31      222.63     17.19 o
  -7  -2   7       73.61       93.77     23.76 o
  -6  -2   7      227.03      238.50     13.40 o
  -5  -2   7      118.21      138.24     10.73 o
  -4  -2   7     1264.13     1279.85     24.42 o
  -3  -2   7      282.13      304.76     10.44 o
  -2  -2   7      346.58      347.23     11.80 o
  -1  -2   7     1827.61     1803.41     32.55 o
   0  -2   7     3526.63     3423.10     56.47 o
   1  -2   7     1738.43     1687.61     32.20 o
   2  -2   7      979.44     1006.91     27.74 o
   3  -2   7       37.03       61.25     12.89 o
   4  -2   7        2.25       -1.70      9.65 o
   5  -2   7        0.57       -6.47     13.56 o
   6  -2   7       23.88       11.91     25.19 o
   7  -2   7       44.59       43.12     32.46 o
 -11  -1   7       73.53       55.58     22.95 o
 -10  -1   7       41.22       27.98     37.79 o
  -9  -1   7       54.17       45.14     23.72 o
  -8  -1   7       32.93       33.89     12.21 o
  -7  -1   7      109.97      110.01     12.11 o
  -6  -1   7      205.36      200.13     11.97 o
  -5  -1   7     1351.64     1271.65     27.27 o
  -4  -1   7     2586.07     2463.60     54.16 o
  -3  -1   7      349.88      329.71     10.89 o
  -2  -1   7      306.37      320.86     20.03 o
  -1  -1   7      544.00      532.75     15.04 o
   0  -1   7      169.18      153.15     14.00 o
   1  -1   7     1605.38     1613.97     41.11 o
   2  -1   7      570.17      599.48     18.60 o
   3  -1   7      607.99      594.49     20.94 o
   4  -1   7        0.17      -12.29     12.29 o
   5  -1   7        6.20       54.40     20.18 o
   6  -1   7       17.70      -21.93     21.93 o
   7  -1   7      130.87      133.61     33.46 o
 -11   0   7       54.22       70.04     21.27 o
 -10   0   7       49.50       54.23     20.85 o
  -9   0   7        1.46       11.03     12.56 o
  -8   0   7       55.17       45.09     20.52 o
  -7   0   7      372.72      361.72     22.13 o
  -6   0   7      381.72      356.00     15.97 o
  -5   0   7     2533.69     2418.13     60.54 o
  -4   0   7     1411.88     1299.00     49.88 o
  -3   0   7     1972.62     1982.99     47.88 o
  -2   0   7     1488.76     1450.74     36.36 o
  -1   0   7       19.66        4.79      6.98 o
   0   0   7      770.95      834.81     40.98 o
   1   0   7      270.32      278.34     17.39 o
   2   0   7       67.56       90.52     13.27 o
   3   0   7      355.59      368.73     28.07 o
   4   0   7        1.49        6.27     16.79 o
   5   0   7       17.75       15.79     21.06 o
   6   0   7      113.71       98.01     26.19 o
 -11   1   7       47.21       70.16     19.20 o
 -10   1   7      186.37      169.80     16.43 o
  -9   1   7      182.02      203.60     25.89 o
  -8   1   7      409.13      398.26     17.86 o
  -7   1   7      209.08      214.36     14.62 o
  -6   1   7      858.75      896.23     33.25 o
  -5   1   7     1815.79     1833.85     96.88 o
  -4   1   7     4379.35     4441.55     99.64 o
  -3   1   7     1690.81     1641.29     40.42 o
  -2   1   7     1229.77     1203.56     31.57 o
  -1   1   7        5.36       23.76     10.32 o
   0   1   7       61.15       74.17     22.81 o
   1   1   7        5.38       -0.75      9.99 o
   2   1   7      990.05     1010.82     43.62 o
   3   1   7      164.01      145.39     20.81 o
   4   1   7      360.98      376.13     33.72 o
   5   1   7      124.24      129.22     28.95 o
   6   1   7      126.87      180.36     34.59 o
 -11   2   7      140.10      151.98     17.89 o
 -10   2   7      469.58      483.59     22.07 o
  -9   2   7      745.16      708.37     29.76 o
  -8   2   7      529.89      565.41     37.22 o
  -7   2   7      421.48      432.37     24.35 o
  -6   2   7       23.73       25.35      9.90 o
  -5   2   7      178.69      167.52     14.13 o
  -4   2   7     1285.47     1233.09     24.39 o
  -3   2   7      646.39      675.66     23.97 o
  -2   2   7      400.85      427.18     33.40 o
  -1   2   7       43.76       40.37     11.76 o
   0   2   7      180.34      193.07     14.93 o
   1   2   7     1597.68     1665.80     95.38 o
   2   2   7      305.80      338.03     29.33 o
   3   2   7      360.13      364.10     34.47 o
   4   2   7      453.56      406.71     35.85 o
   5   2   7       97.13      132.98     32.71 o
 -12   3   7      109.25      144.87     56.02 o
 -11   3   7      129.97      139.01     25.44 o
 -10   3   7      372.57      360.93     19.37 o
  -9   3   7      818.05      811.13     26.68 o
  -8   3   7      429.29      414.13     17.37 o
  -7   3   7      866.38      855.78     22.95 o
  -6   3   7      183.68      207.81     12.45 o
  -5   3   7        0.69       18.33     10.63 o
  -4   3   7       33.51       51.57      8.16 o
  -3   3   7      561.17      597.80     24.13 o
  -1   3   7      802.97      841.53     27.91 o
   0   3   7      436.56      483.40     28.58 o
   1   3   7     1292.77     1342.83     54.27 o
   2   3   7      241.91      249.79     26.45 o
   3   3   7      491.46      504.60     37.73 o
   4   3   7      251.46      257.06     32.21 o
   5   3   7      151.69      114.81     31.83 o
 -12   4   7       69.96       72.14     21.42 o
 -11   4   7       62.89       45.60     19.68 o
 -10   4   7      129.58      126.69     19.78 o
  -9   4   7      277.65      326.38     20.87 o
  -8   4   7      447.67      443.69     23.39 o
  -7   4   7       52.54       62.47     12.21 o
  -6   4   7      121.19      149.89     20.12 o
  -5   4   7      113.86      138.96     14.62 o
  -4   4   7      281.25      307.66     14.81 o
  -3   4   7      852.81      891.40     29.20 o
  -2   4   7     1588.83     1613.31     41.61 o
  -1   4   7      834.86      853.21     71.57 o
   0   4   7      423.28      450.70     30.96 o
   1   4   7      117.87      132.35     20.68 o
   2   4   7      119.91      110.29     22.18 o
   3   4   7       87.02       79.09     23.31 o
   4   4   7      134.35      129.97     28.20 o
 -12   5   7       49.05       63.50     25.49 o
 -11   5   7        0.42      -16.86     16.86 o
 -10   5   7        3.11       -9.71     18.24 o
  -9   5   7       22.78       23.65     25.63 o
  -8   5   7        3.58      -10.35     13.55 o
  -7   5   7      372.83      402.41     23.32 o
  -6   5   7     2243.47     2129.94     51.74 o
  -5   5   7      139.58      176.34     16.66 o
  -4   5   7      482.31      481.42     17.65 o
  -3   5   7      249.21      244.90     25.19 o
  -2   5   7      584.12      597.41     24.80 o
  -1   5   7      847.56      756.65     38.35 o
   0   5   7      367.96      393.55     33.21 o
   1   5   7       96.88       65.30     23.31 o
   2   5   7        0.17       -8.90     23.19 o
   3   5   7        7.22      -21.56     25.32 o
 -11   6   7       17.83       10.10     18.66 o
 -10   6   7        0.11      -15.81     18.53 o
  -9   6   7       46.15       39.58     16.17 o
  -8   6   7       14.92       -4.65     14.15 o
  -7   6   7      585.33      612.67     27.61 o
  -6   6   7      612.08      656.34     27.34 o
  -5   6   7      557.71      554.32     28.14 o
  -4   6   7      232.62      233.69     23.35 o
  -3   6   7      290.28      275.70     17.88 o
  -2   6   7      764.82      695.23     37.35 o
  -1   6   7      525.17      551.60     33.84 o
   0   6   7       80.01       77.58     20.05 o
   1   6   7       27.68       22.56     20.55 o
   2   6   7        1.21       -4.51     21.68 o
   3   6   7       17.02       -6.64     26.57 o
 -11   7   7      119.22      101.40     37.35 o
 -10   7   7       44.07       26.49     20.20 o
  -9   7   7       99.39      106.93     18.57 o
  -8   7   7      199.60      223.18     20.85 o
  -7   7   7      654.78      642.29     29.92 o
  -6   7   7      916.85      895.77     33.71 o
  -5   7   7      471.81      428.60     24.19 o
  -4   7   7       56.70       31.22     25.55 o
  -3   7   7       98.71       84.30     12.37 o
  -2   7   7        1.30        1.00     19.55 o
  -1   7   7        0.30      -19.43     20.18 o
   0   7   7      121.41      122.08     26.70 o
   1   7   7      129.61      129.72     30.08 o
   2   7   7      103.85      103.28     34.59 o
 -11   8   7      312.18      312.71     44.12 o
 -10   8   7      184.86      163.31     33.46 o
  -9   8   7      108.01      139.13     22.00 o
  -8   8   7      207.80      191.98     22.55 o
  -7   8   7      186.94      221.23     21.98 o
  -6   8   7      454.00      476.44     28.51 o
  -5   8   7       21.45       32.19     35.53 o
  -4   8   7        0.46       -6.04     11.87 o
  -3   8   7        3.16      -13.56     15.00 o
  -2   8   7        0.45        9.90     21.56 o
  -1   8   7       81.77       99.01     27.70 o
   0   8   7      216.63      150.15     29.33 o
   1   8   7      213.78      245.41     33.59 o
 -10   9   7      110.92       71.32     32.46 o
  -9   9   7       79.96      101.90     30.21 o
  -8   9   7        2.93      -22.56     24.57 o
  -7   9   7       22.41        5.79     19.40 o
  -6   9   7       29.73       19.79     18.06 o
  -5   9   7       99.07       66.15     18.87 o
  -4   9   7      159.44      209.15     41.67 o
  -3   9   7       77.95       69.73     18.52 o
  -2   9   7      145.78      148.26     21.06 o
  -1   9   7      313.24      263.49     25.21 o
  -9  10   7       42.93       78.33     32.59 o
  -8  10   7        0.19      -29.08     29.08 o
  -7  10   7        0.42       -1.63     31.08 o
  -6  10   7       48.81       33.72     26.82 o
  -4  10   7      160.68      154.19     20.44 o
  -3  10   7      131.96      112.39     21.62 o
  -2  10   7       94.45      102.61     22.15 o
  -7  11   7        7.93       32.09     35.47 o
  -1 -13   8      209.10      193.14     32.96 o
   0 -13   8      126.40      123.38     29.20 o
   1 -13   8       10.73       39.90     20.46 o
   2 -13   8       10.05       -2.13     20.59 o
   3 -13   8        3.91      -10.65     22.56 o
   4 -13   8       18.40       10.47     32.77 o
   5 -13   8       96.38      107.39     24.86 o
  -3 -12   8       53.18       91.87     31.21 o
  -2 -12   8      175.58      191.14     30.21 o
  -1 -12   8       51.49       27.16     38.35 o
   0 -12   8       79.19       69.73     19.24 o
   1 -12   8       21.87       42.01     25.25 o
   2 -12   8       26.21       27.25     20.13 o
   3 -12   8        0.32       -9.47     27.07 o
   4 -12   8       18.05       30.17     33.09 o
   5 -12   8      101.97       80.95     26.88 o
   6 -12   8      296.05      260.82     26.06 o
  -4 -11   8        5.34        7.06     22.25 o
  -3 -11   8       30.55       45.54     17.95 o
  -2 -11   8       50.98       33.47     26.76 o
  -1 -11   8        8.02        2.72     12.58 o
   0 -11   8      125.53      119.18     15.01 o
   1 -11   8      109.65       74.17     19.69 o
   2 -11   8       75.17       94.54     18.51 o
   3 -11   8       91.58       89.98     19.85 o
   4 -11   8        1.25       -7.92     17.19 o
   5 -11   8      127.96      143.68     22.32 o
   6 -11   8      375.46      372.37     25.98 o
   7 -11   8      193.20      215.59     32.71 o
  -5 -10   8       69.22       65.17     28.33 o
  -4 -10   8        0.25       -8.49     21.37 o
  -3 -10   8        1.65       -9.52     15.60 o
  -2 -10   8       30.19       -8.05     13.25 o
  -1 -10   8       47.41       48.47     12.82 o
   0 -10   8      377.97      390.59     24.86 o
   1 -10   8      329.01      316.32     22.43 o
   2 -10   8      562.52      510.10     27.91 o
   3 -10   8      553.14      523.20     27.71 o
   4 -10   8       74.06       34.51     17.86 o
   5 -10   8       93.75       86.57     17.11 o
   6 -10   8      122.85      135.32     19.41 o
   7 -10   8       76.49       42.39     32.27 o
  -6  -9   8       32.33       28.51     17.19 o
  -5  -9   8       14.86       27.03     19.21 o
  -4  -9   8       86.10       55.33     21.37 o
  -3  -9   8        2.62        5.94     12.15 o
  -2  -9   8       63.85       74.33     13.11 o
  -1  -9   8      147.38      144.21     13.71 o
   0  -9   8      159.04      161.43     23.69 o
   1  -9   8      882.57      924.35     33.12 o
   2  -9   8      432.75      446.09     25.92 o
   3  -9   8      464.68      427.06     26.01 o
   4  -9   8      277.60      270.11     20.68 o
   5  -9   8       46.62       36.99     30.77 o
   6  -9   8       11.75      -11.18     33.15 o
   7  -9   8       39.94       39.35     20.81 o
  -7  -8   8        6.86       13.36     16.67 o
  -6  -8   8        2.84       -5.06     13.77 o
  -5  -8   8      249.56      280.59     28.64 o
  -4  -8   8      462.81      501.53     19.32 o
  -3  -8   8      202.89      216.96     11.83 o
  -2  -8   8      407.59      380.63     17.40 o
  -1  -8   8      149.38      153.21     18.42 o
   0  -8   8      312.03      296.86     19.39 o
   1  -8   8      164.30      163.31     26.01 o
   2  -8   8      301.53      308.42     20.54 o
   3  -8   8      790.38      832.48     30.81 o
   4  -8   8        0.98      -13.90     14.06 o
   5  -8   8       58.70       83.32     36.28 o
   6  -8   8        3.58        0.43     17.11 o
   7  -8   8       22.85       21.33     18.51 o
  -8  -7   8        5.54      -17.11     17.11 o
  -7  -7   8       14.64        4.61     15.05 o
  -6  -7   8       15.02       35.66     21.87 o
  -5  -7   8      215.64      187.09     14.50 o
  -4  -7   8      574.05      598.83     27.40 o
  -3  -7   8      780.35      811.09     18.98 o
  -2  -7   8      611.40      641.54     19.27 o
  -1  -7   8      259.91      266.31     15.57 o
   0  -7   8       10.53       24.37     13.49 o
   1  -7   8       77.16       34.11     24.88 o
   2  -7   8      365.32      342.93     21.30 o
   3  -7   8      101.10       99.57     14.83 o
   4  -7   8      120.94      115.34     16.23 o
   5  -7   8       20.94       43.89     14.65 o
   6  -7   8       37.02       30.01     39.92 o
   7  -7   8      101.51       90.39     41.05 o
  -8  -6   8       76.79       76.86     16.66 o
  -7  -6   8       99.75       85.47     19.20 o
  -6  -6   8      195.81      205.09     23.14 o
  -5  -6   8        9.93        6.16     10.84 o
  -4  -6   8      192.51      200.18     10.62 o
  -3  -6   8      355.50      333.66     12.86 o
  -2  -6   8      566.15      542.52     16.72 o
  -1  -6   8      333.54      350.15     17.87 o
   0  -6   8       86.41       88.19     10.60 o
   1  -6   8        1.94       -7.29      9.00 o
   2  -6   8      184.41      190.53     15.25 o
   3  -6   8      328.12      345.47     20.02 o
   4  -6   8      403.57      398.68     33.84 o
   5  -6   8      116.79      116.53     15.83 o
   6  -6   8      124.77      112.84     28.95 o
   7  -6   8       79.36      110.04     28.58 o
  -9  -5   8      206.40      172.77     27.39 o
  -8  -5   8      265.75      279.06     34.15 o
  -7  -5   8      531.56      558.21     28.51 o
  -6  -5   8        7.85       -6.93     11.85 o
  -5  -5   8       60.20       40.79     10.87 o
  -4  -5   8      586.76      606.48     16.10 o
  -3  -5   8       73.74       77.98     12.15 o
  -2  -5   8      117.47      137.77      9.96 o
  -1  -5   8      114.91      129.45     13.48 o
   0  -5   8      175.60      188.08     18.84 o
   1  -5   8        0.34       -8.16      8.16 o
   2  -5   8        0.45        4.74      8.33 o
   3  -5   8      650.14      638.55     19.93 o
   4  -5   8      650.15      666.43     22.69 o
   5  -5   8      604.70      589.70     27.44 o
   6  -5   8      194.45      178.44     33.72 o
   7  -5   8       36.98       38.48     30.33 o
 -10  -4   8       59.88       53.31     29.83 o
  -9  -4   8      248.34      286.01     23.85 o
  -8  -4   8      611.94      640.93     29.08 o
  -7  -4   8      163.57      187.12     15.09 o
  -6  -4   8       26.64       26.28     11.31 o
  -5  -4   8       72.63       74.40     11.21 o
  -4  -4   8      222.94      206.94      9.96 o
  -3  -4   8        0.37        0.59      7.47 o
  -2  -4   8       69.35       73.39      8.64 o
  -1  -4   8      110.89      122.30     10.26 o
   0  -4   8     1660.92     1645.42     31.86 o
   1  -4   8     1161.79     1178.58     26.25 o
   2  -4   8      302.85      318.39     28.67 o
   3  -4   8      288.83      293.63     14.74 o
   4  -4   8      349.72      368.93     17.91 o
   5  -4   8      643.61      663.97     25.54 o
   6  -4   8       92.60       73.95     26.19 o
   7  -4   8        9.12        3.76     32.59 o
 -10  -3   8       18.76       -4.86     20.38 o
  -9  -3   8       92.56       87.20     19.19 o
  -8  -3   8      195.46      215.96     16.26 o
  -7  -3   8       16.43       13.27     11.03 o
  -6  -3   8       52.30       37.31     11.60 o
  -5  -3   8       36.39       24.95     10.28 o
  -4  -3   8      332.11      351.48     16.88 o
  -3  -3   8      286.89      287.44     12.23 o
  -2  -3   8      819.31      773.40     18.74 o
  -1  -3   8     2221.64     2193.72     39.32 o
   0  -3   8     2213.04     2155.60     51.20 o
   1  -3   8      495.39      515.79     17.30 o
   2  -3   8      132.59      152.35     15.43 o
   3  -3   8       38.18       36.78     11.06 o
   4  -3   8      198.87      199.00     17.30 o
   5  -3   8       50.10       62.98     15.19 o
   6  -3   8       23.89       30.66     17.71 o
   7  -3   8       24.19       32.46     33.59 o
 -10  -2   8       28.01       36.43     19.44 o
  -9  -2   8       26.02       28.23     13.07 o
  -8  -2   8       29.18       45.05     11.52 o
  -7  -2   8      261.14      259.70     14.84 o
  -6  -2   8      472.65      430.88     17.28 o
  -5  -2   8      650.89      624.56     19.68 o
  -4  -2   8      658.38      667.74     15.62 o
  -3  -2   8       34.88       43.55      6.81 o
  -2  -2   8      592.53      554.74     18.70 o
  -1  -2   8      268.75      255.77     12.37 o
   0  -2   8      529.47      562.81     16.68 o
   1  -2   8      950.83     1016.81     39.19 o
   2  -2   8       22.46       21.53     14.06 o
   3  -2   8       16.92       16.81     10.68 o
   4  -2   8       28.90       15.43     14.21 o
   5  -2   8       32.90       16.12     16.14 o
   6  -2   8      236.57      291.15     33.34 o
   7  -2   8      119.73       91.37     37.60 o
 -11  -1   8       41.96       59.44     24.38 o
 -10  -1   8       38.94       23.77     16.26 o
  -9  -1   8        1.00       -2.42     17.03 o
  -8  -1   8        8.58       15.47     10.80 o
  -7  -1   8      568.84      562.03     19.67 o
  -6  -1   8      798.82      775.42     22.89 o
  -5  -1   8     2422.87     2211.73     51.46 o
  -4  -1   8      293.66      289.32     16.42 o
  -3  -1   8      122.80      114.02     11.69 o
  -2  -1   8      500.03      533.27     23.20 o
  -1  -1   8      205.08      204.05     15.39 o
   0  -1   8      781.28      805.52     21.04 o
   1  -1   8      671.26      656.07     23.25 o
   2  -1   8        4.96        3.19      9.90 o
   3  -1   8       21.42        7.93     11.35 o
   4  -1   8        7.91       15.04     19.30 o
   5  -1   8       33.74       45.12     21.68 o
   6  -1   8      247.65      275.99     32.71 o
 -11   0   8       78.93      123.41     21.60 o
 -10   0   8       84.19      103.78     15.93 o
  -9   0   8       44.00       62.96     14.43 o
  -8   0   8      180.71      189.89     14.10 o
  -7   0   8      362.72      343.53     18.44 o
  -6   0   8     1151.18     1105.16     26.90 o
  -5   0   8     1044.24     1011.88     30.89 o
  -4   0   8     1659.40     1610.55     40.11 o
  -3   0   8     1523.96     1567.02     39.66 o
  -2   0   8        0.95       -2.64     10.94 o
  -1   0   8        6.29        9.69     15.73 o
   0   0   8       86.94       43.66     43.49 o
   1   0   8       40.21       40.05     11.53 o
   2   0   8        0.59        5.90     13.10 o
   3   0   8       11.34       30.71     18.05 o
   4   0   8      118.60      126.21     23.44 o
   5   0   8      126.59      154.66     25.94 o
   6   0   8      173.01      149.65     31.33 o
 -11   1   8      252.16      267.29     19.92 o
 -10   1   8      409.41      427.00     22.00 o
  -9   1   8      628.57      617.19     23.86 o
  -8   1   8      133.84      134.54     12.69 o
  -7   1   8      251.24      264.67     15.25 o
  -6   1   8      428.00      432.06     23.85 o
  -5   1   8       42.47       44.78     20.87 o
  -4   1   8      714.49      721.37     25.37 o
  -3   1   8       31.43       57.77     13.04 o
  -2   1   8      320.84      342.23     21.06 o
  -1   1   8        0.21       -4.96     10.80 o
   0   1   8       17.53       26.54     12.67 o
   1   1   8     2283.11     2205.01     82.66 o
   2   1   8      928.54      862.80     41.49 o
   3   1   8      364.61      320.86     29.70 o
   4   1   8      159.14      184.62     27.70 o
   5   1   8       58.33       92.00     28.07 o
 -11   2   8      230.15      255.80     19.97 o
 -10   2   8      422.40      459.74     21.21 o
  -9   2   8      473.87      500.91     25.86 o
  -8   2   8       64.79       46.15     10.56 o
  -7   2   8      205.77      231.32     18.07 o
  -6   2   8        0.36       27.88     19.74 o
  -5   2   8        7.48        2.16     17.42 o
  -4   2   8      168.51      195.23     15.33 o
  -3   2   8      295.03      330.50     23.88 o
  -2   2   8      424.81      430.56     22.33 o
  -1   2   8      263.36      282.83     19.49 o
   0   2   8      565.53      564.80     24.63 o
   1   2   8      330.86      302.31     27.32 o
   2   2   8      232.35      224.60     26.82 o
   3   2   8      423.70      397.19     37.98 o
   4   2   8      174.81      155.41     30.96 o
   5   2   8       19.68       46.25     33.72 o
 -11   3   8      146.30      150.27     32.02 o
 -10   3   8      242.53      265.87     37.48 o
  -9   3   8      183.20      239.18     16.03 o
  -8   3   8      142.69      151.94     13.07 o
  -7   3   8       65.15       70.39     12.31 o
  -6   3   8      328.52      289.39     37.66 o
  -5   3   8       80.81       83.36     13.83 o
  -4   3   8      477.09      507.41     24.78 o
  -3   3   8      781.56      771.84     27.69 o
  -1   3   8      279.01      278.32     19.43 o
   0   3   8       62.31       87.73     20.55 o
   1   3   8        0.91      -18.80     18.80 o
   2   3   8      477.48      452.46     36.22 o
   3   3   8      175.70      171.71     28.58 o
   4   3   8      151.49      135.86     30.83 o
 -11   4   8       61.00       37.05     18.94 o
 -10   4   8        8.79       -8.47     16.84 o
  -9   4   8      127.57      118.88     17.86 o
  -8   4   8       28.06       18.12     14.80 o
  -7   4   8        4.75       -2.14     13.13 o
  -6   4   8      606.72      600.31     26.23 o
  -5   4   8      174.37      207.75     17.90 o
  -4   4   8      519.07      531.05     25.93 o
  -3   4   8     1290.10     1259.83     47.44 o
  -2   4   8     1079.44     1101.27     34.61 o
  -1   4   8      763.72      783.34     40.61 o
   0   4   8       19.13       20.68     17.42 o
   1   4   8        4.22       27.32     18.80 o
   2   4   8       28.48       16.79     21.56 o
   3   4   8       14.80       28.95     24.94 o
 -11   5   8        1.93      -11.27     21.47 o
 -10   5   8        2.45        9.26     17.57 o
  -9   5   8      125.03      113.41     18.73 o
  -8   5   8      193.62      206.15     20.53 o
  -7   5   8     1127.05     1171.80     37.68 o
  -6   5   8      231.74      282.49     19.91 o
  -5   5   8      146.64      157.22     17.15 o
  -4   5   8      365.43      391.61     18.01 o
  -3   5   8      812.63      523.15     32.09 o
  -2   5   8      528.24      520.31     25.74 o
  -1   5   8      320.89      300.68     28.58 o
   0   5   8        3.04        0.50     21.31 o
   1   5   8        0.40       -2.63     22.69 o
   2   5   8        2.95        8.02     26.82 o
   3   5   8       17.10       -7.90     32.71 o
 -11   6   8       63.90       85.84     50.13 o
 -10   6   8       76.50      115.16     19.16 o
  -9   6   8      186.30      234.86     27.39 o
  -8   6   8     1165.60     1167.21     41.86 o
  -7   6   8      589.61      571.46     29.46 o
  -6   6   8      273.24      294.14     21.36 o
  -5   6   8      172.37      182.89     18.64 o
  -4   6   8        2.97      -10.85     10.85 o
  -3   6   8      100.54      101.77     16.23 o
  -2   6   8      152.97      127.84     21.81 o
  -1   6   8       25.97       44.37     18.93 o
   0   6   8       11.91       11.53     20.30 o
   1   6   8       15.68      -19.93     23.44 o
   2   6   8      112.55      108.79     29.20 o
 -11   7   8      115.48      146.66     24.60 o
 -10   7   8      136.08      118.50     21.33 o
  -9   7   8      186.77      206.82     22.69 o
  -8   7   8      575.19      547.03     31.23 o
  -7   7   8      206.23      213.37     22.47 o
  -6   7   8      356.52      390.70     48.94 o
  -5   7   8        6.29        9.12     17.17 o
  -4   7   8        0.16      -13.67     13.67 o
  -3   7   8        4.13       -5.14     15.58 o
  -2   7   8       28.15      -19.68     20.55 o
  -1   7   8      219.41      285.64     30.71 o
   0   7   8      177.16      170.58     29.83 o
   1   7   8      140.26      159.93     32.71 o
 -10   8   8       67.66       62.79     29.70 o
  -9   8   8       84.04       72.91     22.22 o
  -8   8   8        8.80       -7.91     18.90 o
  -7   8   8       65.33       31.07     20.53 o
  -6   8   8      113.04       82.81     20.51 o
  -5   8   8      143.99      111.45     19.12 o
  -4   8   8       38.14       35.72     25.44 o
  -3   8   8        1.73      -10.93     18.15 o
  -2   8   8      100.80      103.90     27.57 o
  -1   8   8      266.21      275.36     35.09 o
   0   8   8      198.31      214.70     37.85 o
 -10   9   8       65.36      124.08     35.34 o
  -9   9   8       41.61       88.74     30.58 o
  -8   9   8        5.89      -26.70     26.70 o
  -7   9   8       11.45      -15.06     19.89 o
  -6   9   8       45.20       41.86     20.58 o
  -5   9   8      311.96      300.05     34.47 o
  -4   9   8      133.21      113.68     27.57 o
  -3   9   8       58.81       55.77     20.02 o
  -2   9   8      131.20      122.92     22.52 o
  -8  10   8       15.31        0.13     31.21 o
  -7  10   8       16.42       12.78     34.47 o
  -5  10   8      257.87      237.89     31.71 o
  -4  10   8      225.60      223.22     29.70 o
  -1 -13   9      236.23      202.04     38.73 o
   0 -13   9        9.77      -23.22     23.22 o
   1 -13   9       11.60      -22.49     22.49 o
   2 -13   9        9.22       -5.55     28.95 o
   3 -13   9       10.24        6.69     21.70 o
   4 -13   9       12.71       -0.91     38.54 o
  -3 -12   9       38.38       42.19     31.40 o
  -2 -12   9      167.36      137.99     27.95 o
  -1 -12   9       38.46        3.88     21.76 o
   0 -12   9       71.36       37.52     22.25 o
   1 -12   9       16.31        1.30     19.93 o
   2 -12   9       10.31       29.94     29.77 o
   3 -12   9       83.71       55.09     22.72 o
   4 -12   9      102.03      103.85     22.55 o
   5 -12   9      164.12      128.46     24.75 o
  -4 -11   9        1.90      -10.90     31.21 o
  -3 -11   9        4.39       -8.34     33.46 o
  -2 -11   9        0.53       11.96     14.52 o
  -1 -11   9       72.94       67.04     15.77 o
   0 -11   9      108.65      111.43     17.05 o
   1 -11   9      293.71      261.39     23.62 o
   2 -11   9      205.70      210.05     23.73 o
   3 -11   9      170.84      131.42     21.35 o
   4 -11   9      216.54      211.51     24.24 o
   5 -11   9      227.81      278.40     41.55 o
   6 -11   9      127.92      135.33     21.63 o
  -5 -10   9       51.96       55.52     30.71 o
  -4 -10   9       43.18       49.72     20.12 o
  -3 -10   9       13.08       -4.10     14.43 o
  -2 -10   9       12.48       24.69     14.59 o
  -1 -10   9      382.21      368.15     21.04 o
   0 -10   9      409.20      430.80     27.61 o
   1 -10   9      595.66      605.39     31.04 o
   2 -10   9      348.40      349.88     27.51 o
   3 -10   9       56.22       68.49     28.01 o
   4 -10   9       32.94       -1.34     16.53 o
   5 -10   9       15.31       18.82     17.37 o
   6 -10   9       98.44       81.60     22.91 o
  -6  -9   9       13.20      -10.14     20.10 o
  -5  -9   9       70.91       37.35     24.44 o
  -4  -9   9      328.62      306.23     17.23 o
  -3  -9   9      173.46      202.24     15.62 o
  -2  -9   9      493.75      436.37     21.32 o
  -1  -9   9      144.31      155.81     19.36 o
   0  -9   9      233.06      254.35     22.62 o
   1  -9   9      496.94      476.03     26.92 o
   2  -9   9      223.93      241.26     21.95 o
   3  -9   9       33.08       37.74     16.44 o
   4  -9   9       90.64       91.81     17.73 o
   5  -9   9        2.44        4.42     17.51 o
   6  -9   9       61.71       52.56     26.26 o
   7  -9   9      130.27      127.30     35.66 o
  -7  -8   9        0.12        3.14     19.50 o
  -6  -8   9       80.60       64.85     19.49 o
  -5  -8   9      367.64      428.79     41.55 o
  -4  -8   9      393.07      427.38     16.63 o
  -3  -8   9      572.85      549.23     19.16 o
  -2  -8   9      189.49      220.70     15.49 o
  -1  -8   9      256.41      285.25     25.13 o
   0  -8   9      233.74      263.48     20.99 o
   1  -8   9      478.35      517.10     26.41 o
   2  -8   9      527.01      565.41     27.84 o
   3  -8   9      186.66      192.12     18.91 o
   4  -8   9       44.99       69.83     15.52 o
   5  -8   9        3.17      -10.30     15.32 o
   6  -8   9       48.34       28.43     18.06 o
   7  -8   9      257.86      258.70     26.83 o
  -8  -7   9       37.66       28.52     21.55 o
  -7  -7   9       88.46       76.45     19.85 o
  -6  -7   9      237.83      293.58     29.33 o
  -5  -7   9      314.74      319.35     17.44 o
  -4  -7   9      622.19      619.16     17.26 o
  -3  -7   9      611.09      615.49     17.24 o
  -2  -7   9      100.30       99.73     20.39 o
  -1  -7   9      141.62      139.25     11.94 o
   0  -7   9       10.14       23.61     14.06 o
   1  -7   9      331.61      331.17     21.43 o
   2  -7   9       66.78       60.40     13.09 o
   3  -7   9      238.22      253.40     18.90 o
   4  -7   9      295.55      347.40     48.88 o
   5  -7   9      209.32      195.34     20.14 o
   6  -7   9       74.24       92.92     33.34 o
   7  -7   9      180.74      209.80     26.53 o
  -8  -6   9      201.31      179.46     20.96 o
  -7  -6   9      118.32      169.27     48.07 o
  -6  -6   9      169.14      176.90     14.73 o
  -5  -6   9       74.85       72.67     12.07 o
  -4  -6   9      584.98      610.15     16.97 o
  -3  -6   9      336.68      301.28     15.03 o
  -2  -6   9       77.68       88.76     10.93 o
  -1  -6   9       38.73       42.07     10.34 o
   0  -6   9      206.10      227.50     15.66 o
   1  -6   9      146.80      158.72     12.01 o
   2  -6   9      322.21      355.49     19.67 o
   3  -6   9      702.68      704.13     28.16 o
   4  -6   9      716.65      691.38     54.08 o
   5  -6   9      177.88      180.72     23.25 o
   6  -6   9       59.52       74.38     20.70 o
   7  -6   9       12.29       63.17     28.20 o
  -9  -5   9      109.04       49.83     38.85 o
  -8  -5   9      260.69      286.91     23.03 o
  -7  -5   9       63.58       71.75     13.72 o
  -6  -5   9        1.97      -12.00     12.00 o
  -5  -5   9      101.73      109.87     12.57 o
  -4  -5   9      229.69      242.63     13.84 o
  -3  -5   9       38.96       43.73     10.35 o
  -2  -5   9      100.16      105.72     10.92 o
  -1  -5   9      141.91      128.80     10.97 o
   0  -5   9      693.81      689.56     20.51 o
   1  -5   9      434.18      463.25     19.02 o
   2  -5   9      547.12      576.85     19.72 o
   3  -5   9      722.67      748.73     29.57 o
   4  -5   9      678.76      665.00     59.97 o
   5  -5   9      106.22      103.59     18.43 o
   6  -5   9       23.20      -24.06     24.06 o
   7  -5   9        1.07       37.22     29.83 o
  -9  -4   9      110.10      102.07     18.84 o
  -8  -4   9       58.42       66.82     13.75 o
  -7  -4   9       30.49       19.32     12.29 o
  -6  -4   9       17.79       16.24     21.11 o
  -5  -4   9       31.23       18.05     10.96 o
  -4  -4   9       66.19       68.61     13.42 o
  -3  -4   9      971.69      958.94     25.35 o
  -2  -4   9      915.19      907.56     21.69 o
  -1  -4   9     1738.11     1660.02     32.70 o
   0  -4   9      935.50      944.90     24.61 o
   1  -4   9      328.50      350.41     16.74 o
   2  -4   9       36.20       47.78     10.85 o
   3  -4   9      347.57      335.44     26.24 o
   4  -4   9      491.40      507.37     24.99 o
   5  -4   9      135.24      122.40     18.61 o
   6  -4   9       21.61       -1.75     25.32 o
 -10  -3   9       22.98       34.28     26.70 o
  -9  -3   9        3.39       -8.41     15.86 o
  -8  -3   9        0.32      -12.81     12.81 o
  -7  -3   9      299.81      272.46     16.43 o
  -6  -3   9      200.65      176.44     18.75 o
  -5  -3   9       61.02       65.34     13.92 o
  -4  -3   9      526.19      525.65     23.55 o
  -3  -3   9      235.50      232.91     11.25 o
  -2  -3   9      832.61      821.84     20.41 o
  -1  -3   9     1333.11     1343.39     28.77 o
   0  -3   9      117.84      132.25     17.17 o
   1  -3   9       37.48       41.26     12.17 o
   2  -3   9       23.19       27.36     10.56 o
   3  -3   9      138.43      136.88     14.96 o
   4  -3   9      178.34      180.60     15.74 o
   5  -3   9       69.79       42.22     22.18 o
   6  -3   9      135.00      131.22     22.96 o
 -10  -2   9        5.26       14.52     20.08 o
  -9  -2   9       12.42       22.19     14.44 o
  -8  -2   9       49.65       50.99     12.71 o
  -7  -2   9      441.51      436.20     23.56 o
  -6  -2   9      604.57      571.91     20.63 o
  -5  -2   9      252.63      227.54     16.53 o
  -4  -2   9      384.97      419.44     22.70 o
  -3  -2   9      287.82      274.32     12.12 o
  -2  -2   9      972.62      968.46     22.60 o
  -1  -2   9     1093.19     1107.19     28.45 o
   0  -2   9      605.90      581.80     19.06 o
   1  -2   9      127.13      133.82     11.85 o
   2  -2   9       19.98       18.21      9.88 o
   3  -2   9       27.27       20.44     21.07 o
   4  -2   9       72.91       81.05     17.86 o
   5  -2   9      400.25      366.85     35.47 o
   6  -2   9      237.97      171.46     33.21 o
 -11  -1   9       19.98       18.64     34.28 o
 -10  -1   9        0.62        3.26     14.55 o
  -9  -1   9       16.24       31.35     12.75 o
  -8  -1   9      158.74      191.39     14.93 o
  -7  -1   9      695.50      615.53     21.23 o
  -6  -1   9      875.57      854.66     24.12 o
  -5  -1   9      448.07      453.24     24.00 o
  -4  -1   9      423.62      419.15     21.05 o
  -3  -1   9      486.87      470.96     16.28 o
  -2  -1   9      100.02      128.26     18.44 o
  -1  -1   9      514.73      543.41     22.94 o
   0  -1   9      175.32      190.22     26.52 o
   1  -1   9      366.70      394.18     20.89 o
   2  -1   9       26.71       15.14     11.26 o
   3  -1   9        0.40      -19.05     19.05 o
   4  -1   9       88.58       87.86     24.94 o
   5  -1   9      246.96      299.30     33.09 o
 -11   0   9      235.61      246.71     28.26 o
 -10   0   9       83.20       96.67     15.43 o
  -9   0   9      398.22      360.32     30.13 o
  -8   0   9      398.56      353.70     18.32 o
  -7   0   9      442.44      459.35     18.79 o
  -6   0   9      473.14      505.58     19.46 o
  -5   0   9        3.92       -1.90     12.71 o
  -4   0   9      127.90      120.19     13.43 o
  -3   0   9       33.57       40.35     12.69 o
  -2   0   9       87.54       98.70     14.56 o
  -1   0   9      150.51      176.19     19.49 o
   1   0   9      560.74      594.52     33.28 o
   2   0   9     1036.76      990.14     48.00 o
   3   0   9      314.36      284.01     28.70 o
   4   0   9      196.03      174.59     27.70 o
   5   0   9      100.30      124.58     28.07 o
 -11   1   9      200.53      215.46     25.46 o
 -10   1   9      267.79      324.56     53.01 o
  -9   1   9      149.53      167.90     15.41 o
  -8   1   9       26.44       29.41     13.90 o
  -7   1   9       46.53       43.58     13.04 o
  -6   1   9      246.72      260.24     23.63 o
  -5   1   9       72.61      100.18     15.01 o
  -4   1   9       17.00       15.08     17.61 o
  -3   1   9        0.88        0.99     13.09 o
  -2   1   9      369.00      391.93     30.77 o
  -1   1   9      246.56      108.16     21.93 o
   0   1   9      626.18      612.40     25.30 o
   1   1   9      955.02      955.93     45.25 o
   2   1   9     1137.51     1081.89     48.63 o
   3   1   9       96.84      131.60     24.44 o
   4   1   9       61.90       53.52     26.82 o
   5   1   9        1.43       17.67     30.46 o
 -11   2   9      142.42      183.87     24.57 o
 -10   2   9       94.73      157.19     22.40 o
  -9   2   9       33.23       26.12     12.52 o
  -8   2   9       12.23       18.08     11.33 o
  -7   2   9        0.31       -9.73     10.72 o
  -6   2   9      318.17      360.11     22.93 o
  -5   2   9      902.15      853.15     31.02 o
  -4   2   9      298.74      325.37     20.40 o
  -3   2   9      944.46     1017.94     33.08 o
  -2   2   9      127.25      151.03     16.07 o
  -1   2   9      200.18      250.79     18.03 o
   0   2   9       17.94        0.54     28.76 o
   1   2   9       91.65      136.99     22.81 o
   2   2   9      306.90      309.95     32.84 o
   3   2   9      175.97      188.63     32.09 o
   4   2   9       14.10      -29.58     29.58 o
 -11   3   9      100.83       36.12     19.75 o
 -10   3   9       29.59       30.12     17.39 o
  -9   3   9       61.99       72.15     38.54 o
  -8   3   9       23.56       17.11     11.86 o
  -7   3   9       28.04        6.75     11.26 o
  -6   3   9       17.42       22.26     15.01 o
  -5   3   9      312.51      344.65     21.33 o
  -4   3   9      580.06      555.13     26.40 o
  -3   3   9     1267.60     1208.26     37.27 o
  -2   3   9      543.13      482.61     81.84 o
  -1   3   9      173.54      239.50     29.01 o
   0   3   9        2.07      -14.16     19.55 o
   1   3   9      276.18      305.94     30.58 o
   2   3   9      140.05      109.29     25.69 o
   3   3   9       46.24       27.07     26.57 o
 -11   4   9        1.27      -21.26     21.26 o
 -10   4   9       37.52       43.53     18.65 o
  -9   4   9       92.20      112.22     19.81 o
  -8   4   9      154.95      156.65     19.89 o
  -7   4   9        9.35        3.86     15.41 o
  -6   4   9      246.83      237.51     51.83 o
  -5   4   9      386.20      396.78     24.91 o
  -4   4   9      911.73      911.22     32.61 o
  -3   4   9      935.79      897.33     32.12 o
  -2   4   9      493.14      504.16     29.77 o
  -1   4   9       18.78        8.27     15.92 o
   0   4   9        0.11       33.34     19.68 o
   1   4   9        1.52       24.82     21.93 o
   2   4   9       46.73       14.29     25.32 o
   3   4   9       24.64       48.88     29.58 o
 -11   5   9       13.76       36.48     23.95 o
 -10   5   9      270.60      280.92     24.07 o
  -9   5   9      395.96      422.31     28.77 o
  -8   5   9     1048.21     1019.79     49.57 o
  -7   5   9      448.62      512.38     28.78 o
  -6   5   9       63.34       79.97     17.16 o
  -5   5   9       29.47        9.43     15.95 o
  -4   5   9       28.49       35.56     15.12 o
  -3   5   9       29.19       16.63     31.40 o
  -2   5   9       73.02       73.32     23.31 o
  -1   5   9       30.13       41.86     22.94 o
   0   5   9       21.45       19.68     23.31 o
   1   5   9        1.07      -24.57     24.57 o
   2   5   9       60.67       53.64     30.71 o
 -11   6   9       86.50       86.51     23.25 o
 -10   6   9      174.15      167.10     22.71 o
  -9   6   9      508.85      536.48     32.82 o
  -8   6   9      198.52      212.07     57.22 o
  -7   6   9       23.90       -2.34     17.61 o
  -6   6   9       47.55       57.92     20.93 o
  -5   6   9       56.45       39.53     17.43 o
  -4   6   9        2.59      -15.05     15.05 o
  -3   6   9       49.51       21.18     24.57 o
  -2   6   9      126.00      126.96     23.56 o
  -1   6   9      212.30      216.33     29.20 o
   0   6   9       86.52       60.79     28.07 o
   1   6   9       97.48       74.82     30.58 o
 -10   7   9       92.35       97.71     31.52 o
  -9   7   9      146.45      161.39     25.59 o
  -8   7   9       31.19       60.14     21.25 o
  -7   7   9      104.77       97.67     20.89 o
  -6   7   9       85.12       76.35     20.45 o
  -5   7   9       41.65       34.67     25.44 o
  -4   7   9        4.50      -15.79     26.57 o
  -3   7   9        3.07       12.28     21.43 o
  -2   7   9      115.75       73.82     23.31 o
  -1   7   9      315.05      308.20     32.59 o
   0   7   9      275.92      304.94     36.10 o
 -10   8   9       18.04       -9.75     26.85 o
  -9   8   9        3.17       32.31     26.08 o
  -8   8   9       49.65       50.88     22.08 o
  -7   8   9       82.58      121.02     22.85 o
  -6   8   9       92.49      121.94     23.04 o
  -5   8   9       38.37       -2.89     20.05 o
  -4   8   9       24.17       24.94     27.70 o
  -3   8   9       81.04       62.29     29.70 o
  -2   8   9      117.26      156.92     32.21 o
  -9   9   9        0.91       -6.39     36.47 o
  -8   9   9       19.47       28.50     24.33 o
  -7   9   9       89.62       48.19     24.26 o
  -6   9   9      264.51      300.86     30.58 o
  -5   9   9      274.32      315.59     38.10 o
  -4   9   9      179.37      171.33     34.97 o
   0 -13  10        1.71      -22.68     22.68 o
   1 -13  10       15.96       -2.76     23.16 o
   2 -13  10        7.96       25.48     24.76 o
  -2 -12  10        0.47        7.53     19.14 o
  -1 -12  10       25.61       -9.66     22.86 o
   0 -12  10       83.13       97.58     26.63 o
   1 -12  10       62.64       47.10     24.63 o
   2 -12  10       47.26       29.21     39.54 o
   3 -12  10      242.83      280.18     27.65 o
   4 -12  10      301.21      260.21     27.35 o
  -4 -11  10       30.25        6.77     30.21 o
  -3 -11  10       25.66       13.88     20.22 o
  -2 -11  10       41.46       37.76     16.74 o
  -1 -11  10      312.65      328.59     21.44 o
   0 -11  10      327.98      306.13     26.59 o
   1 -11  10      210.97      230.48     65.61 o
   2 -11  10       39.61       52.87     21.16 o
   3 -11  10       44.38       45.52     21.19 o
   4 -11  10       57.85       43.97     19.36 o
   5 -11  10       66.58       60.56     25.82 o
  -5 -10  10       44.16        5.26     27.20 o
  -4 -10  10       99.68      103.15     25.57 o
  -3 -10  10      128.42      119.66     16.74 o
  -2 -10  10      250.28      265.86     20.88 o
  -1 -10  10      544.78      531.87     24.57 o
   0 -10  10      287.73      281.34     24.50 o
   1 -10  10       41.45       31.53     20.03 o
   2 -10  10       24.42        8.22     34.15 o
   3 -10  10        3.32        6.38     32.90 o
   4 -10  10        0.59        4.33     18.68 o
   5 -10  10       43.83       35.85     20.87 o
  -6  -9  10       94.16      118.82     28.33 o
  -5  -9  10      106.67      101.02     27.95 o
  -4  -9  10      239.92      241.33     22.50 o
  -3  -9  10      164.56      130.21     15.45 o
  -2  -9  10       66.18      106.92     15.38 o
  -1  -9  10      131.13      173.44     20.87 o
   0  -9  10      350.35      362.18     24.94 o
   1  -9  10      228.29      232.11     22.16 o
   2  -9  10       12.63       26.98     21.81 o
   3  -9  10       21.44        4.24     16.28 o
   4  -9  10        3.54      -22.43     22.43 o
   5  -9  10        5.44       20.12     30.14 o
   6  -9  10       69.76      112.84     22.86 o
  -7  -8  10       97.59      102.05     22.08 o
  -6  -8  10      255.27      223.23     21.18 o
  -5  -8  10      374.31      377.43     20.79 o
  -4  -8  10      231.83      221.33     15.52 o
  -3  -8  10      121.02      108.03     15.15 o
  -2  -8  10        1.03       -6.15     16.08 o
  -1  -8  10      136.69      165.40     19.27 o
   0  -8  10      256.89      287.79     21.61 o
   1  -8  10       51.85       46.48     22.56 o
   2  -8  10       33.89       32.77     14.46 o
   3  -8  10        1.55        3.46     14.67 o
   4  -8  10        0.21       10.75     16.76 o
   5  -8  10      107.60      134.77     21.38 o
   6  -8  10      218.25      247.83     26.59 o
  -8  -7  10      185.40      166.68     21.96 o
  -7  -7  10      180.25      176.00     20.61 o
  -6  -7  10      175.12      183.05     19.63 o
  -5  -7  10      271.86      310.91     18.11 o
  -4  -7  10      337.12      328.13     17.60 o
  -3  -7  10       26.78       27.07     11.48 o
  -2  -7  10       21.83       21.22     12.27 o
  -1  -7  10       14.67       -1.26     14.25 o
   0  -7  10       83.84       77.32     15.87 o
   1  -7  10      162.52      160.61     18.67 o
   2  -7  10      439.29      437.87     23.20 o
   3  -7  10      337.27      329.46     23.06 o
   4  -7  10      451.55      432.36     26.52 o
   5  -7  10       54.58       48.29     19.76 o
   6  -7  10       30.23       21.78     25.19 o
  -8  -6  10       96.86      143.88     21.45 o
  -7  -6  10       65.74       45.30     14.64 o
  -6  -6  10       31.63       26.48     13.16 o
  -5  -6  10       10.89       -1.80     20.10 o
  -4  -6  10      185.55      175.71     13.71 o
  -3  -6  10      181.14      187.43     13.49 o
  -2  -6  10      108.36      109.56     21.95 o
  -1  -6  10      330.11      369.70     17.03 o
   0  -6  10      205.17      236.06     14.13 o
   1  -6  10      670.92      724.40     27.60 o
   2  -6  10      800.81      740.91     29.09 o
   3  -6  10      565.27      560.71     28.70 o
   4  -6  10      145.35      172.03     20.59 o
   5  -6  10        5.16      -17.34     17.91 o
   6  -6  10        1.56       36.22     26.19 o
  -9  -5  10       41.20        1.03     18.97 o
  -8  -5  10       55.18       79.80     22.12 o
  -7  -5  10       77.27       67.82     13.54 o
  -6  -5  10       15.65       13.39     12.90 o
  -5  -5  10      276.74      271.96     16.06 o
  -4  -5  10      158.42      169.15     37.35 o
  -3  -5  10      434.58      444.51     17.21 o
  -2  -5  10      905.12      929.77     38.62 o
  -1  -5  10      653.94      660.91     20.34 o
   0  -5  10        1.64        9.58      9.97 o
   1  -5  10      486.45      504.11     19.68 o
   2  -5  10      462.86      462.74     33.29 o
   3  -5  10      609.03      583.70     28.81 o
   4  -5  10      163.15      161.51     25.25 o
   5  -5  10       25.22       24.82     17.92 o
   6  -5  10        0.42      -11.15     28.83 o
  -9  -4  10       60.50       56.64     31.77 o
  -8  -4  10       42.67       17.74     13.91 o
  -7  -4  10      111.90      118.92     14.98 o
  -6  -4  10      221.28      219.01     17.06 o
  -5  -4  10       12.08        2.49     14.12 o
  -4  -4  10      487.45      461.27     22.95 o
  -3  -4  10     1701.14     1662.09     63.36 o
  -2  -4  10     1374.44     1406.77     30.15 o
  -1  -4  10      457.82      454.30     25.71 o
   0  -4  10      145.77      161.71     11.93 o
   1  -4  10        9.01       13.01     10.27 o
   2  -4  10      112.23      109.86     14.22 o
   3  -4  10       67.51       58.12     12.87 o
   4  -4  10      208.06      177.69     20.51 o
   5  -4  10      101.19       94.25     27.45 o
   6  -4  10        2.39      -32.34     35.60 o
 -10  -3  10        9.83       13.84     18.86 o
  -9  -3  10       22.83        7.89     16.84 o
  -8  -3  10      214.56      235.65     16.93 o
  -7  -3  10      188.74      198.47     26.84 o
  -6  -3  10      284.21      264.46     16.17 o
  -5  -3  10      227.77      218.13     24.00 o
  -4  -3  10     1338.31     1341.11     38.99 o
  -3  -3  10     1073.69     1033.35     32.13 o
  -2  -3  10     1429.66     1327.23     28.49 o
  -1  -3  10      426.57      436.39     17.97 o
   0  -3  10       10.13        1.16     11.62 o
   1  -3  10        1.37       -5.83     10.06 o
   2  -3  10       43.27       34.77     11.34 o
   3  -3  10       13.91       21.38     13.13 o
   4  -3  10      113.48      136.55     20.77 o
   5  -3  10      170.09      124.53     22.88 o
 -10  -2  10        1.93      -14.77     15.52 o
  -9  -2  10      232.61      202.79     17.80 o
  -8  -2  10      417.29      420.58     21.13 o
  -7  -2  10      478.82      461.21     23.37 o
  -6  -2  10      413.81      407.75     18.53 o
  -5  -2  10      278.01      293.28     20.20 o
  -4  -2  10      134.55      128.08     16.15 o
  -3  -2  10      766.53      829.72     30.19 o
  -2  -2  10      228.08      250.54     13.52 o
  -1  -2  10      274.13      299.53     15.50 o
   0  -2  10      126.45      138.10     12.38 o
   1  -2  10      122.42      115.33     12.33 o
   2  -2  10       18.73        9.12     11.93 o
   3  -2  10       16.49       -9.43     16.67 o
   4  -2  10      252.67      265.08     33.72 o
   5  -2  10      229.89      240.89     35.34 o
 -10  -1  10      117.33      131.95     18.74 o
  -9  -1  10      417.17      414.70     23.43 o
  -8  -1  10      581.13      531.38     22.37 o
  -7  -1  10      584.89      623.84     21.82 o
  -6  -1  10      394.95      390.39     23.18 o
  -5  -1  10       31.09       26.65     15.17 o
  -4  -1  10      250.70      245.86     17.80 o
  -3  -1  10       21.79       32.72     13.51 o
  -2  -1  10      114.34      134.34     12.37 o
  -1  -1  10      296.18      311.61     15.34 o
   0  -1  10      585.45      621.42     30.87 o
   1  -1  10      327.53      298.86     34.47 o
   2  -1  10      243.21      234.38     27.70 o
   3  -1  10      187.97      216.20     28.95 o
   4  -1  10      170.23      191.39     29.83 o
   5  -1  10      128.10      102.40     32.46 o
 -11   0  10      142.80      175.79     19.79 o
 -10   0  10      222.68      217.05     17.92 o
  -9   0  10      131.38      147.76     29.01 o
  -8   0  10      156.14      146.17     13.66 o
  -7   0  10        8.41        4.57     12.10 o
  -6   0  10      621.64      584.45     27.07 o
  -5   0  10      212.37      202.14     17.51 o
  -4   0  10       23.08       20.32     28.39 o
  -3   0  10       30.92       16.10     16.48 o
  -2   0  10       75.68       81.99     15.72 o
  -1   0  10      487.90      512.68     26.16 o
   1   0  10      452.50      531.57     26.83 o
   2   0  10      630.89      629.81     39.36 o
   3   0  10      189.39      210.69     29.08 o
   4   0  10       16.06      -24.57     24.57 o
 -11   1  10       52.47       23.66     19.14 o
 -10   1  10       73.50      112.05     18.26 o
  -9   1  10        0.62       12.88     12.76 o
  -8   1  10        0.87       -2.27     12.87 o
  -7   1  10       77.02       79.80     13.34 o
  -6   1  10      684.50      627.64     27.79 o
  -5   1  10      823.40      836.32     31.56 o
  -4   1  10      186.32      174.36     17.68 o
  -3   1  10      368.57      363.78     23.31 o
  -2   1  10      281.40      248.65     19.93 o
   0   1  10      666.12      681.44     29.05 o
   1   1  10      730.96      736.47     40.61 o
   2   1  10       30.11       43.12     21.93 o
   3   1  10        0.14       -6.64     25.57 o
   4   1  10        3.52       35.97     31.46 o
 -11   2  10       76.39       97.83     21.48 o
 -10   2  10       34.93       39.21     18.87 o
  -9   2  10        6.43       -2.87     18.05 o
  -8   2  10        2.55        4.50     11.76 o
  -7   2  10       22.11       -5.87     16.73 o
  -6   2  10      116.08      144.44     20.62 o
  -5   2  10      755.50      786.30     30.31 o
  -4   2  10     1019.34     1001.93     60.29 o
  -3   2  10      727.23      757.10     31.59 o
  -2   2  10      313.33      314.56     20.70 o
  -1   2  10       85.01       76.83     15.45 o
   0   2  10      248.44      241.52     27.20 o
   1   2  10      111.15       97.64     27.20 o
   2   2  10      166.65      136.49     30.71 o
   3   2  10       45.66       42.49     31.08 o
 -11   3  10       38.09       72.16     24.54 o
 -10   3  10      108.86      122.85     21.18 o
  -9   3  10       17.66        3.01     19.80 o
  -8   3  10       84.36       59.57     18.37 o
  -7   3  10       44.14       65.74     13.63 o
  -6   3  10      329.31      349.32     44.62 o
  -5   3  10      976.57      990.53     34.63 o
  -4   3  10     1116.49     1059.16     36.13 o
  -3   3  10      392.16      388.66     32.84 o
  -2   3  10      160.69      164.58     19.02 o
  -1   3  10        1.35      -18.67     20.93 o
   0   3  10      136.91      121.20     25.19 o
   1   3  10       38.32       32.21     22.43 o
   2   3  10      104.68      157.55     29.70 o
 -11   4  10       34.97       29.21     22.93 o
 -10   4  10      325.55      341.81     26.11 o
  -9   4  10      421.94      439.61     29.84 o
  -8   4  10      248.07      234.11     28.89 o
  -7   4  10      398.30      444.51     28.39 o
  -6   4  10      418.31      462.73     28.07 o
  -5   4  10      357.27      371.66     25.82 o
  -4   4  10      106.65      114.78     17.68 o
  -3   4  10       39.74       -5.02     32.52 o
  -2   4  10        3.76       40.48     24.19 o
  -1   4  10       65.03       53.14     21.43 o
   0   4  10        3.19       -9.90     23.56 o
   1   4  10       13.86       18.80     27.45 o
   2   4  10       75.42       34.59     32.09 o
 -11   5  10      131.64       98.71     28.07 o
 -10   5  10      350.98      420.60     29.68 o
  -9   5  10      451.57      449.01     36.97 o
  -8   5  10      121.94      144.50     20.75 o
  -7   5  10       37.76       20.96     19.01 o
  -6   5  10       35.24       54.22     23.88 o
  -5   5  10       68.75       54.62     17.77 o
  -4   5  10       66.51       58.67     17.40 o
  -3   5  10       58.52       59.79     17.79 o
  -2   5  10      166.34      155.67     26.82 o
  -1   5  10      299.80      283.01     31.21 o
   1   5  10       65.08       -3.63     30.46 o
 -10   6  10       86.80       70.38     26.54 o
  -9   6  10       83.67       57.81     22.74 o
  -8   6  10      111.15      130.29     23.49 o
  -7   6  10       25.60       17.98     18.61 o
  -6   6  10       70.79       82.42     21.58 o
  -5   6  10       16.82       25.41     18.27 o
  -4   6  10       54.90       -5.27     36.54 o
  -3   6  10      118.34       73.07     27.07 o
  -2   6  10      241.00      214.70     32.09 o
  -1   6  10      114.92       53.52     29.95 o
   0   6  10      154.51       94.50     34.22 o
 -10   7  10        8.58      -24.89     24.89 o
  -9   7  10       12.87        6.81     25.84 o
  -8   7  10      221.81      220.91     26.94 o
  -7   7  10       94.76       76.74     41.86 o
  -6   7  10       15.45       -3.71     21.48 o
  -5   7  10        0.55       37.51     19.92 o
  -4   7  10       49.57       61.66     30.08 o
  -3   7  10      169.61      197.28     29.20 o
  -2   7  10      250.31      282.88     33.46 o
  -9   8  10        4.15      -26.86     26.86 o
  -8   8  10       81.57      112.10     27.32 o
  -7   8  10      204.57      191.31     25.99 o
  -6   8  10      107.21      137.79     31.08 o
  -5   8  10      168.89      193.52     36.47 o
  -4   8  10      174.27      179.86     29.33 o
  -3   8  10      184.04      169.20     32.21 o
  -1 -12  11      114.00      104.88     24.75 o
   0 -12  11       92.96      124.83     26.54 o
   1 -12  11        5.26      -23.74     23.74 o
   2 -12  11      107.39       97.59     37.98 o
   3 -12  11      121.94      152.66     25.58 o
  -3 -11  11      140.76      135.55     34.78 o
  -2 -11  11      205.85      241.64     21.23 o
  -1 -11  11      307.36      273.31     21.42 o
   0 -11  11       90.59       77.65     24.22 o
   1 -11  11       10.87        5.16     23.08 o
   2 -11  11       14.61      -13.11     20.96 o
   3 -11  11        1.96       -0.06     20.04 o
   4 -11  11       49.75       19.42     22.62 o
  -5 -10  11       16.55        0.00     26.70 o
  -4 -10  11       42.92       60.59     22.65 o
  -3 -10  11       76.76       57.81     21.53 o
  -2 -10  11      238.06      276.96     22.43 o
  -1 -10  11      237.32      242.30     24.79 o
   0 -10  11       77.31      105.42     22.07 o
   1 -10  11       41.06       41.83     20.73 o
   2 -10  11        0.10        5.69     19.78 o
   3 -10  11       10.05      -11.76     30.14 o
   4 -10  11      100.49      122.88     21.07 o
  -6  -9  11       59.56       27.57     30.46 o
  -5  -9  11      203.53      208.85     39.98 o
  -4  -9  11      129.12      124.71     30.96 o
  -3  -9  11       59.18       67.51     20.80 o
  -2  -9  11       39.18       72.02     20.36 o
  -1  -9  11       13.27       20.86     18.91 o
   0  -9  11      213.00      197.42     24.06 o
   1  -9  11       72.99       83.38     24.50 o
   2  -9  11        2.05       11.66     17.17 o
   3  -9  11       15.41       23.44     16.80 o
   4  -9  11       44.82       35.03     20.36 o
   5  -9  11       66.33      112.67     35.41 o
  -7  -8  11      151.36      170.13     41.05 o
  -6  -8  11      224.97      226.79     21.89 o
  -5  -8  11      142.53      181.64     19.65 o
  -4  -8  11        2.13       -3.40     17.97 o
  -3  -8  11       15.74      -19.00     19.00 o
  -2  -8  11        7.89        0.44     17.62 o
  -1  -8  11       20.24        2.88     32.65 o
   0  -8  11       32.68       25.80     16.51 o
   1  -8  11      206.72      191.45     19.29 o
   2  -8  11      125.47      132.59     18.67 o
   3  -8  11       22.91       30.52     33.15 o
   4  -8  11       53.85       93.56     21.92 o
   5  -8  11      222.19      199.99     26.01 o
  -7  -7  11       40.13       13.60     21.68 o
  -6  -7  11       48.23       56.23     19.61 o
  -5  -7  11        0.22       18.18     14.08 o
  -4  -7  11        2.35       13.91     13.01 o
  -3  -7  11        1.34      -14.24     14.24 o
  -2  -7  11       15.13       -5.26     15.05 o
  -1  -7  11       50.76       33.35     15.71 o
   0  -7  11      153.04      159.53     17.81 o
   1  -7  11      751.11      802.30     31.46 o
   2  -7  11      540.76      520.81     28.17 o
   3  -7  11      284.97      308.02     94.38 o
   4  -7  11       77.03      110.80     21.48 o
   5  -7  11        1.90       -9.39     19.12 o
  -8  -6  11        0.73      -11.40     18.60 o
  -7  -6  11       12.12        5.24     18.40 o
  -6  -6  11       42.10       32.50     14.32 o
  -5  -6  11       44.81       55.50     13.25 o
  -4  -6  11      303.29      306.69     21.17 o
  -3  -6  11      183.88      193.24     17.85 o
  -2  -6  11      144.82      164.68     18.79 o
  -1  -6  11        0.49      -10.93     10.93 o
   0  -6  11      145.17      135.31     17.17 o
   1  -6  11      300.25      344.34     21.80 o
   2  -6  11      443.28      465.25     30.39 o
   3  -6  11       58.50       50.99     19.45 o
   4  -6  11       11.43        8.47     18.82 o
   5  -6  11        0.27        5.43     28.51 o
  -9  -5  11       22.38       -5.12     19.67 o
  -8  -5  11       26.98        6.73     15.91 o
  -7  -5  11        2.86       -9.59     12.89 o
  -6  -5  11       75.80       70.89     14.47 o
  -5  -5  11      285.46      284.12     16.97 o
  -4  -5  11      108.48      121.73     31.77 o
  -3  -5  11      634.00      619.51     32.46 o
  -2  -5  11      159.53      167.32     31.25 o
  -1  -5  11        5.56      -11.33     11.33 o
   0  -5  11      172.82      161.65     13.86 o
   1  -5  11      140.05      136.77     13.59 o
   2  -5  11      191.33      197.43     20.12 o
   3  -5  11       15.68        0.48     32.96 o
   4  -5  11       14.49      -12.19     18.08 o
   5  -5  11       32.92       53.27     31.58 o
  -9  -4  11       74.85       55.87     16.81 o
  -8  -4  11       17.43       10.70     19.22 o
  -7  -4  11        4.53       -8.65     13.83 o
  -6  -4  11       69.59       73.66     13.30 o
  -5  -4  11       95.40      100.65     15.45 o
  -4  -4  11     1255.06     1198.71     36.44 o
  -3  -4  11     2260.05     2073.94     51.44 o
  -2  -4  11      110.56      123.11     11.80 o
  -1  -4  11      146.07      146.09     12.37 o
   0  -4  11        2.30       -4.94     11.00 o
   1  -4  11        4.24       -8.27     11.42 o
   2  -4  11       21.95       45.34     12.59 o
   3  -4  11       44.42       33.89     15.22 o
   4  -4  11       56.75       54.90     26.95 o
   5  -4  11       37.70        3.38     36.47 o
 -10  -3  11       99.60      105.80     23.01 o
  -9  -3  11      169.42      142.54     18.15 o
  -8  -3  11      315.57      314.92     19.66 o
  -7  -3  11      233.64      224.56     16.23 o
  -6  -3  11      276.27      259.73     31.38 o
  -5  -3  11      357.55      357.76     22.64 o
  -4  -3  11      179.96      164.60     17.22 o
  -3  -3  11       80.20       88.04     16.01 o
  -2  -3  11      135.09      171.66     12.30 o
  -1  -3  11       24.22       36.54     10.42 o
   0  -3  11        2.60       -4.08      9.95 o
   1  -3  11       49.98       23.42     12.93 o
   2  -3  11       83.94      111.61     14.19 o
   3  -3  11      197.00      240.84     22.82 o
   4  -3  11      110.88      124.23     22.73 o
 -10  -2  11      309.37      280.87     20.65 o
  -9  -2  11      326.12      366.44     21.00 o
  -8  -2  11      456.29      494.61     22.29 o
  -7  -2  11      259.20      265.26     16.83 o
  -6  -2  11      141.97      156.82     17.82 o
  -5  -2  11       17.06       13.80     13.75 o
  -4  -2  11      131.17      102.62     15.81 o
  -3  -2  11       10.25       18.05     14.18 o
  -2  -2  11      234.02      246.90     14.60 o
  -1  -2  11      273.09      293.92     16.31 o
   0  -2  11      275.57      272.00     20.32 o
   1  -2  11        5.13       13.14     12.58 o
   2  -2  11      131.45      155.83     16.70 o
   3  -2  11      462.37      476.65     42.74 o
   4  -2  11      206.76      206.05     35.22 o
 -10  -1  11      193.24      163.79     18.67 o
  -9  -1  11       88.05       71.81     14.90 o
  -8  -1  11      224.55      226.18     28.37 o
  -7  -1  11      132.47      120.39     14.63 o
  -6  -1  11      192.30      200.23     19.30 o
  -5  -1  11      111.83       95.49     15.66 o
  -4  -1  11        0.30      -17.05     17.05 o
  -3  -1  11      107.94      103.20     17.27 o
  -2  -1  11      263.16      262.63     20.03 o
  -1  -1  11      430.06      435.79     25.46 o
   0  -1  11      302.52      345.37     22.79 o
   1  -1  11       48.23       56.83     21.75 o
   2  -1  11      129.50      127.59     26.07 o
   3  -1  11       99.74       93.00     26.70 o
   4  -1  11       46.44       85.73     28.70 o
 -10   0  11       16.60       33.12     15.57 o
  -9   0  11        8.03       -7.29     14.85 o
  -8   0  11       25.98       24.42     21.83 o
  -7   0  11      181.91      206.63     20.11 o
  -6   0  11      211.11      224.72     19.76 o
  -5   0  11      225.64      179.76     20.74 o
  -4   0  11      156.91      163.70     17.49 o
  -3   0  11        5.91      -11.06     13.20 o
  -2   0  11      437.59      458.40     61.60 o
  -1   0  11      697.06      752.07     30.31 o
   0   0  11      401.39      396.49     24.98 o
   1   0  11      203.33      180.73     26.57 o
   2   0  11       61.01       37.60     22.94 o
   3   0  11        8.69       30.46     26.70 o
 -11   1  11        9.81      -15.17     16.56 o
 -10   1  11        9.37       22.01     22.32 o
  -9   1  11        8.75        7.29     16.07 o
  -8   1  11       32.39       11.84     13.39 o
  -7   1  11      283.83      280.06     20.13 o
  -6   1  11       44.37       62.49     17.25 o
  -5   1  11      390.66      348.79     23.68 o
  -4   1  11      268.69      270.68     21.39 o
  -3   1  11      298.86      262.93     21.28 o
  -2   1  11      637.58      609.59     30.44 o
  -1   1  11      281.47      251.30     29.70 o
   0   1  11      314.51      262.83     26.95 o
   1   1  11       28.15       51.26     23.19 o
   2   1  11        8.66        7.02     26.82 o
   3   1  11        0.26      -14.91     34.09 o
 -11   2  11       39.66        9.93     25.12 o
 -10   2  11       27.93       33.44     19.94 o
  -9   2  11       25.98       57.72     15.20 o
  -8   2  11      128.17      114.61     20.10 o
  -7   2  11      277.56      287.56     45.56 o
  -6   2  11      543.45      569.04     29.13 o
  -5   2  11     1100.86     1143.07     39.42 o
  -4   2  11      224.50      241.85     21.86 o
  -3   2  11       43.27       24.57     16.63 o
  -2   2  11        2.30      -16.17     16.17 o
  -1   2  11      122.33       86.73     25.32 o
   0   2  11       19.66        4.51     24.06 o
   1   2  11       44.38       31.58     25.44 o
   2   2  11       74.57       55.27     30.33 o
 -11   3  11       78.70       23.87     23.20 o
 -10   3  11      153.80      164.07     23.97 o
  -9   3  11      305.26      272.00     24.23 o
  -8   3  11      200.91      187.52     20.86 o
  -7   3  11      185.05      228.37     24.82 o
  -6   3  11      549.85      532.51     31.52 o
  -5   3  11      417.02      452.17     28.74 o
  -4   3  11      110.63      120.56     19.36 o
  -3   3  11        0.25      -16.36     16.36 o
  -2   3  11        0.69      -10.73     16.68 o
  -1   3  11       54.06       64.30     22.18 o
   0   3  11       17.90       40.98     23.19 o
   1   3  11       72.51       93.88     27.07 o
 -10   4  11      263.26      238.58     28.60 o
  -9   4  11      270.53      272.34     25.08 o
  -8   4  11       84.06       69.22     32.96 o
  -7   4  11       80.34       54.33     20.18 o
  -6   4  11       49.90       17.58     19.72 o
  -5   4  11       33.20       14.03     17.97 o
  -4   4  11      142.76      119.59     19.80 o
  -3   4  11       11.84      -11.78     16.34 o
  -2   4  11       75.81       75.08     26.70 o
  -1   4  11       12.03       18.05     25.19 o
   0   4  11      106.08      118.57     31.96 o
 -10   5  11       95.07       82.04     34.34 o
  -9   5  11       90.44      110.69     24.80 o
  -8   5  11      153.01      171.93     38.29 o
  -7   5  11        0.16        3.30     19.09 o
  -6   5  11        6.19       -5.22     20.38 o
  -5   5  11       89.38       83.97     19.69 o
  -4   5  11      153.90      123.00     21.01 o
  -3   5  11      304.56      305.19     36.22 o
  -2   5  11      210.23      201.79     28.58 o
  -1   5  11       18.16       10.53     26.19 o
 -10   6  11       11.76      -16.59     24.90 o
  -9   6  11       81.49       65.65     27.03 o
  -8   6  11       84.27       81.62     25.68 o
  -7   6  11       50.23       37.97     22.31 o
  -6   6  11       28.54        6.90     20.96 o
  -5   6  11       28.18       -3.21     25.38 o
  -4   6  11      147.87      203.67     36.35 o
  -3   6  11      397.53      405.33     38.73 o
  -2   6  11       70.07      113.80     30.96 o
  -9   7  11       46.81       40.11     25.85 o
  -8   7  11       66.25       53.20     28.17 o
  -7   7  11       79.01       89.68     24.81 o
  -6   7  11       29.58       18.43     23.55 o
  -5   7  11      149.16      219.71     39.36 o
  -4   7  11      300.17      297.17     39.23 o
  -3   7  11      219.13      240.14     36.97 o
  -3 -11  12      137.16      137.14     28.40 o
  -2 -11  12      131.08      125.28     27.32 o
  -1 -11  12       75.25       85.86     26.12 o
   0 -11  12       49.33       29.66     25.34 o
   1 -11  12       18.77      -11.17     38.16 o
   2 -11  12        5.80       -5.98     20.61 o
  -4 -10  12      101.26      125.34     25.81 o
  -3 -10  12       83.38       93.22     24.27 o
  -2 -10  12      105.11      116.19     26.00 o
  -1 -10  12        3.09        9.30     22.22 o
   0 -10  12       33.22       28.48     21.95 o
   1 -10  12        6.30        5.18     20.96 o
   2 -10  12        0.93      -21.75     21.75 o
   3 -10  12       50.62       30.72     20.84 o
  -5  -9  12       75.47       56.21     21.74 o
  -4  -9  12        0.35       -7.91     19.56 o
  -3  -9  12        7.80        5.15     21.77 o
  -2  -9  12        0.20        8.15     33.59 o
  -1  -9  12      102.35      139.12     44.87 o
   0  -9  12      224.80      262.10     24.05 o
   1  -9  12       50.17       41.55     19.84 o
   2  -9  12      102.28       96.56     19.80 o
   3  -9  12       75.66       84.75     22.68 o
   4  -9  12       32.44       44.48     24.23 o
  -6  -8  12       76.05       78.75     22.26 o
  -5  -8  12        5.28       -3.79     19.67 o
  -4  -8  12        0.77       18.73     24.31 o
  -3  -8  12       13.07       -9.65     30.58 o
  -2  -8  12       51.45       67.93     31.83 o
  -1  -8  12      286.57      307.80     29.39 o
   0  -8  12      199.82      237.91     30.33 o
   1  -8  12      270.63      311.46     23.81 o
   2  -8  12      287.61      309.53     24.69 o
   3  -8  12       36.84       29.29     26.45 o
   4  -8  12      171.03      194.56     39.42 o
  -7  -7  12       14.30       18.91     16.55 o
  -6  -7  12       56.76       47.85     15.46 o
  -5  -7  12       96.92       95.62     17.04 o
  -4  -7  12      143.48      146.58     19.65 o
  -3  -7  12       28.78       11.53     25.07 o
  -2  -7  12       96.54       74.32     29.45 o
  -1  -7  12      141.57      168.41     33.97 o
   0  -7  12      595.77      667.82     30.76 o
   1  -7  12      396.67      456.80     25.93 o
   2  -7  12      227.71      231.27     27.89 o
   3  -7  12       24.39      -10.44     25.76 o
   4  -7  12        3.41       -3.84     20.42 o
  -8  -6  12       10.86        5.64     19.43 o
  -7  -6  12       18.17      -11.90     16.20 o
  -6  -6  12       64.30       67.92     14.91 o
  -5  -6  12      406.73      382.51     20.86 o
  -4  -6  12      259.75      213.21     19.21 o
  -3  -6  12      264.24      289.55     25.44 o
  -2  -6  12       38.59       40.40     17.06 o
  -1  -6  12      207.92      244.56     25.88 o
   0  -6  12      249.30      285.53     37.04 o
   1  -6  12      181.89      195.62     22.25 o
   2  -6  12       43.70       61.54     25.44 o
   3  -6  12        0.87       12.51     20.63 o
   4  -6  12        6.38        5.37     21.34 o
  -8  -5  12       10.15       -2.94     16.69 o
  -7  -5  12        0.19      -12.70     14.86 o
  -6  -5  12      137.55      131.04     16.65 o
  -5  -5  12      371.91      408.40     26.89 o
  -4  -5  12      191.98      231.11     20.63 o
  -3  -5  12      564.36      567.00     27.78 o
  -2  -5  12      197.53      178.61     48.57 o
  -1  -5  12      131.28      127.15     25.89 o
   0  -5  12       49.83       47.39     15.04 o
   1  -5  12       90.22       63.84     17.11 o
   2  -5  12       78.61       62.40     20.62 o
   3  -5  12       45.36       32.73     22.06 o
   4  -5  12        4.16       30.58     32.71 o
  -9  -4  12       61.33       28.64     18.44 o
  -8  -4  12       63.89       42.40     16.73 o
  -7  -4  12      147.72      128.13     16.66 o
  -6  -4  12      210.03      199.68     16.12 o
  -5  -4  12      264.66      244.68     25.13 o
  -4  -4  12      419.85      413.22     45.43 o
  -3  -4  12        4.29        9.08     15.75 o
  -2  -4  12       77.57       88.49     17.38 o
  -1  -4  12        2.45       -4.24     10.67 o
   0  -4  12        0.13      -12.29     12.29 o
   1  -4  12        3.74        7.05     12.64 o
   2  -4  12      290.97      286.99     18.85 o
   3  -4  12      290.28      311.21     27.20 o
   4  -4  12      106.16      139.25     41.11 o
  -9  -3  12      137.93      123.97     17.84 o
  -8  -3  12      260.76      286.22     18.34 o
  -7  -3  12       92.36      100.22     15.50 o
  -6  -3  12       21.64       17.24     21.12 o
  -5  -3  12       89.67       80.52     18.58 o
  -4  -3  12      119.69      124.44     29.27 o
  -3  -3  12        2.52       -2.38     16.11 o
  -2  -3  12      323.36      282.09     21.85 o
  -1  -3  12        3.68       -1.06     12.17 o
   0  -3  12       42.65       52.17     19.42 o
   1  -3  12      110.75      130.04     15.17 o
   2  -3  12      323.87      296.99     20.74 o
   3  -3  12      390.54      392.67     37.54 o
   4  -3  12      205.58      233.00     37.60 o
 -10  -2  12       47.71       39.72     18.32 o
  -9  -2  12      104.57       88.45     25.09 o
  -8  -2  12       56.30       63.53     15.91 o
  -7  -2  12       60.63       70.79     17.66 o
  -6  -2  12        0.12       -1.13     17.05 o
  -5  -2  12       71.38       68.72     15.75 o
  -4  -2  12       29.32       40.22     17.33 o
  -3  -2  12      465.77      489.54     28.01 o
  -2  -2  12      265.20      258.21     21.21 o
  -1  -2  12      254.90      253.78     16.37 o
   0  -2  12       24.83       12.72     12.91 o
   1  -2  12       78.48      102.78     32.59 o
   2  -2  12      134.09      103.40     28.07 o
   3  -2  12      170.89      199.91     31.83 o
 -10  -1  12        3.23       -9.79     17.68 o
  -9  -1  12       59.60       58.49     17.76 o
  -8  -1  12       81.16       58.87     16.61 o
  -7  -1  12       62.59       74.76     14.71 o
  -6  -1  12        0.22        0.13     16.08 o
  -5  -1  12        0.15       -7.48     16.83 o
  -4  -1  12      226.54      261.03     21.36 o
  -3  -1  12      328.77      328.31     22.94 o
  -2  -1  12      626.69      624.62     29.60 o
  -1  -1  12      321.16      370.52     24.77 o
   0  -1  12      107.21       69.79     16.90 o
   1  -1  12       82.14       64.55     24.82 o
   2  -1  12       13.37       39.86     25.82 o
   3  -1  12       41.52       46.75     26.70 o
 -10   0  12        4.02       -7.95     32.01 o
  -9   0  12        5.12       11.45     14.23 o
  -8   0  12       27.42        3.48     14.37 o
  -7   0  12       83.64       77.72     19.84 o
  -6   0  12       54.71       72.17     19.53 o
  -5   0  12       80.04       66.49     18.42 o
  -4   0  12      180.83      187.33     20.98 o
  -3   0  12      192.57      231.31     24.75 o
  -2   0  12      764.14      744.26     50.13 o
  -1   0  12      414.58      403.53     25.79 o
   0   0  12      173.45      189.52     20.00 o
   1   0  12       40.75       10.03     22.81 o
   2   0  12        2.58        2.26     25.94 o
 -10   1  12        6.34       21.70     16.88 o
  -9   1  12       90.69       89.58     17.45 o
  -8   1  12      237.58      218.39     19.58 o
  -7   1  12      369.07      366.97     43.18 o
  -6   1  12      394.01      437.95     27.34 o
  -5   1  12      362.41      381.63     25.85 o
  -4   1  12       83.58       63.27     19.13 o
  -3   1  12      133.62      116.63     20.55 o
  -2   1  12       28.72       16.10     17.67 o
  -1   1  12      122.91      119.91     24.00 o
   0   1  12       53.41       69.56     26.57 o
   1   1  12        8.77       19.05     29.20 o
   2   1  12        1.56      -11.41     31.71 o
 -10   2  12       56.69       41.60     29.45 o
  -9   2  12      311.32      300.57     26.36 o
  -8   2  12      150.67      138.46     20.45 o
  -7   2  12      198.52      218.87     23.68 o
  -6   2  12      390.66      331.16     24.77 o
  -5   2  12       91.68       68.11     20.25 o
  -4   2  12       46.10       23.43     22.25 o
  -3   2  12       26.98       -2.83     19.49 o
  -2   2  12        0.54      -16.30     16.30 o
  -1   2  12       29.88        5.64     23.69 o
   0   2  12      114.77       66.05     27.32 o
   1   2  12      127.25      122.95     29.45 o
 -10   3  12       91.72       69.88     26.32 o
  -9   3  12       63.19       67.65     35.28 o
  -8   3  12       59.30       51.64     22.36 o
  -7   3  12      101.55       35.15     20.08 o
  -6   3  12       80.72       51.84     20.99 o
  -5   3  12       43.73       34.62     19.39 o
  -4   3  12       71.32       51.62     19.57 o
  -3   3  12        3.35        9.27     18.89 o
  -2   3  12        7.01       -8.77     26.19 o
  -1   3  12       11.68       -3.89     24.44 o
   0   3  12      244.95      264.33     35.97 o
 -10   4  12       98.96      124.67     30.33 o
  -9   4  12       20.31       34.26     23.71 o
  -8   4  12       53.03      -12.82     23.56 o
  -7   4  12       69.00       82.52     21.64 o
  -6   4  12        5.18       -9.86     20.19 o
  -5   4  12       55.12       25.58     27.64 o
  -4   4  12       68.43       68.80     22.46 o
  -3   4  12      142.03      125.33     33.72 o
  -2   4  12        2.15       -8.02     25.82 o
  -1   4  12       61.66       66.55     28.45 o
  -9   5  12        8.12       24.22     25.42 o
  -8   5  12        0.09      -32.27     32.27 o
  -7   5  12        4.54       -8.44     23.21 o
  -6   5  12       49.88       86.92     23.93 o
  -5   5  12      284.19      309.15     78.96 o
  -4   5  12      331.95      332.26     40.11 o
  -3   5  12      164.17      168.45     34.09 o
  -2   5  12       26.33       46.50     30.33 o
  -8   6  12       11.88      -23.69     23.69 o
  -7   6  12       46.35       40.55     26.38 o
  -6   6  12       96.11       63.18     24.18 o
  -5   6  12      115.26       80.97     36.47 o
  -4   6  12      390.98      396.81     42.86 o
  -1 -11  13        7.06       -0.50     43.62 o
   0 -11  13        0.05      -13.99     24.90 o
  -3 -10  13       24.08       21.13     33.34 o
  -2 -10  13       57.97       51.89     41.11 o
  -1 -10  13       34.06      -14.66     39.61 o
   0 -10  13       12.21       -9.54     20.92 o
   1 -10  13       30.52       40.73     23.88 o
   2 -10  13       92.01       45.41     24.90 o
  -5  -9  13        9.04       -3.24     24.65 o
  -4  -9  13        7.30       19.15     28.64 o
  -3  -9  13       14.99      -16.29     36.35 o
  -2  -9  13      107.03       42.99     37.85 o
  -1  -9  13      238.66      255.18     42.49 o
   0  -9  13       90.90      129.33     23.06 o
   1  -9  13       57.94       66.84     21.51 o
   2  -9  13       57.24       78.73     23.51 o
  -6  -8  13       27.28       -5.43     24.38 o
  -5  -8  13       18.17       29.32     20.86 o
  -4  -8  13       30.38       14.01     21.12 o
  -3  -8  13       76.86       76.33     34.34 o
  -2  -8  13      202.59      237.26     40.36 o
  -1  -8  13      121.62      157.29     38.48 o
   0  -8  13      179.02      183.42     32.02 o
   1  -8  13      178.99      175.44     22.30 o
   2  -8  13        6.28       19.85     22.84 o
   3  -8  13       23.30       11.14     24.60 o
  -7  -7  13       14.65       -9.23     29.52 o
  -6  -7  13       70.06       77.08     17.23 o
  -5  -7  13      180.56      195.80     26.67 o
  -4  -7  13       79.19      128.09     28.83 o
  -3  -7  13      168.67      188.50     32.59 o
  -2  -7  13      352.45      350.18     39.61 o
  -1  -7  13      238.85      270.35     38.85 o
   0  -7  13      349.85      390.80     30.33 o
   1  -7  13       51.28       11.39     30.89 o
   2  -7  13        1.14      -14.82     22.28 o
   3  -7  13        2.97        0.37     26.26 o
  -7  -6  13       75.38       62.44     18.83 o
  -6  -6  13      203.26      221.90     18.86 o
  -5  -6  13      352.14      365.63     21.61 o
  -4  -6  13      137.93      160.52     32.02 o
  -3  -6  13       96.71       96.66     21.20 o
  -2  -6  13      237.03      233.81     22.73 o
  -1  -6  13      111.32      197.90     35.47 o
   0  -6  13      119.18      126.09     19.44 o
   1  -6  13       62.72       42.08     19.94 o
   2  -6  13       42.63        3.46     22.98 o
   3  -6  13       12.43      -23.19     23.19 o
  -8  -5  13       50.24       45.56     17.95 o
  -7  -5  13      219.50      212.20     19.43 o
  -6  -5  13      321.43      332.71     20.28 o
  -5  -5  13      192.71      129.19     33.53 o
  -4  -5  13       46.75       12.80     19.80 o
  -3  -5  13       55.73       58.64     18.43 o
  -2  -5  13       60.25       79.73     20.03 o
  -1  -5  13        4.51       -2.34     32.46 o
   0  -5  13       54.07       46.29     15.16 o
   1  -5  13      114.15       98.98     21.38 o
   2  -5  13      120.62      138.46     23.93 o
   3  -5  13      161.81      160.43     28.58 o
  -8  -4  13      110.09       82.81     18.10 o
  -7  -4  13      187.79      140.70     17.45 o
  -6  -4  13       54.53       55.35     22.44 o
  -5  -4  13      226.65      218.08     22.16 o
  -4  -4  13      169.10      186.89     39.79 o
  -3  -4  13        0.31      -13.67     44.87 o
  -2  -4  13        3.69      -12.58     23.81 o
  -1  -4  13        2.58       17.40     21.56 o
   0  -4  13       18.74       14.38     15.28 o
   1  -4  13      325.11      334.56     33.15 o
   2  -4  13      376.60      384.63     29.71 o
   3  -4  13      297.63      306.07     46.75 o
  -9  -3  13       89.58       83.36     33.30 o
  -8  -3  13       59.49       48.01     17.66 o
  -7  -3  13       13.17        8.08     16.22 o
  -6  -3  13        9.70       -4.11     20.04 o
  -5  -3  13       36.56       46.34     17.80 o
  -4  -3  13      231.61      220.88     22.76 o
  -3  -3  13      420.68      452.64     28.14 o
  -2  -3  13      136.24      121.40     19.25 o
  -1  -3  13       73.59       65.93     20.03 o
   0  -3  13      140.00      162.47     18.29 o
   1  -3  13      251.78      262.02     27.96 o
   2  -3  13      120.70      172.93     24.82 o
  -9  -2  13      101.38      116.19     19.07 o
  -8  -2  13       11.50      -16.20     16.20 o
  -7  -2  13        6.66      -14.41     14.41 o
  -6  -2  13        1.60       -9.05     16.23 o
  -5  -2  13       17.90       20.34     18.89 o
  -4  -2  13      742.56      723.13     41.92 o
  -3  -2  13      383.99      381.51     25.89 o
  -2  -2  13      292.18      330.61     28.20 o
  -1  -2  13      155.95      148.57     21.40 o
   0  -2  13       58.65       55.90     19.18 o
   1  -2  13       28.32       10.53     25.32 o
   2  -2  13       77.56       66.80     29.08 o
  -9  -1  13       45.76       64.29     17.65 o
  -8  -1  13       16.16       22.05     16.06 o
  -7  -1  13        3.98      -11.86     42.05 o
  -6  -1  13       24.15       19.96     19.59 o
  -5  -1  13      146.29      142.87     24.06 o
  -4  -1  13      424.92      438.97     29.23 o
  -3  -1  13      253.32      217.12     23.02 o
  -2  -1  13      293.79      277.43     23.00 o
  -1  -1  13      266.21      293.02     23.75 o
   0  -1  13      118.68      109.15     19.64 o
   1  -1  13        2.17        4.14     23.81 o
   2  -1  13       20.69       45.62     27.70 o
  -9   0  13      124.85      150.06     19.20 o
  -8   0  13      183.78      182.58     20.37 o
  -7   0  13      289.63      283.67     24.91 o
  -6   0  13      276.75      303.94     24.56 o
  -5   0  13      239.22      210.32     23.08 o
  -4   0  13      112.86       97.63     21.14 o
  -3   0  13      140.06      148.30     20.51 o
  -2   0  13      170.70      180.69     21.68 o
  -1   0  13      180.56      133.76     20.59 o
   0   0  13       14.47      -17.30     23.56 o
   1   0  13        5.98       30.33     30.71 o
  -9   1  13      218.49      189.34     23.92 o
  -8   1  13      331.82      336.83     20.97 o
  -7   1  13      231.38      223.85     25.26 o
  -6   1  13       99.07       79.95     21.89 o
  -5   1  13       56.23       67.33     24.44 o
  -4   1  13       52.10       29.41     18.70 o
  -3   1  13        9.87        2.94     18.92 o
  -2   1  13        2.53        2.20     19.13 o
  -1   1  13       50.58       58.03     29.08 o
   0   1  13       43.71       65.17     29.83 o
  -9   2  13       18.60       24.35     21.89 o
  -8   2  13      131.00      111.36     25.19 o
  -7   2  13      197.55      185.43     24.15 o
  -6   2  13       65.82       68.48     23.28 o
  -5   2  13       14.35       -6.07     36.22 o
  -4   2  13        0.14       11.55     23.69 o
  -3   2  13        3.19        9.14     21.93 o
  -2   2  13       74.00       44.74     30.21 o
  -1   2  13      179.96      169.45     29.58 o
  -9   3  13        5.62       26.03     24.46 o
  -8   3  13       80.11       63.12     25.28 o
  -7   3  13      108.04      140.74     25.30 o
  -6   3  13       79.39       60.21     23.26 o
  -5   3  13       50.24        4.27     20.72 o
  -4   3  13       25.17       18.81     23.44 o
  -3   3  13       27.51       43.62     32.21 o
  -2   3  13       36.89       14.54     30.46 o
  -1   3  13      109.70       77.46     35.85 o
  -9   4  13        0.17      -20.87     24.50 o
  -8   4  13        1.50      -21.98     23.64 o
  -7   4  13        6.14        9.67     25.17 o
  -6   4  13       83.79       63.76     25.13 o
  -5   4  13      172.99      157.01     27.05 o
  -4   4  13      232.50      238.28     28.76 o
  -3   4  13       36.11       20.05     31.71 o
  -8   5  13        0.62      -31.08     31.08 o
  -7   5  13       52.07        9.74     26.03 o
  -6   5  13      268.92      313.98     29.92 o
  -5   5  13      287.50      280.06     32.60 o
  -3  -9  14      120.07      129.85     43.37 o
  -2  -9  14      133.68      189.26     43.99 o
  -1  -9  14      129.77      124.08     43.87 o
   0  -9  14       46.70       32.46     41.49 o
   1  -9  14        2.71      -43.04     44.62 o
  -5  -8  14       24.42      -18.81     24.15 o
  -4  -8  14      141.80      207.93     40.98 o
  -3  -8  14      135.81      139.25     39.73 o
  -2  -8  14      226.65      248.29     43.12 o
  -1  -8  14      151.52      133.23     40.48 o
   0  -8  14       75.40      106.66     41.49 o
   1  -8  14        9.09       28.59     22.52 o
  -6  -7  14      124.55      129.51     20.29 o
  -5  -7  14      118.31      145.36     25.18 o
  -4  -7  14       69.47       61.16     27.57 o
  -3  -7  14       15.95        0.88     31.21 o
  -2  -7  14      145.33      129.09     36.72 o
  -1  -7  14      176.95      188.00     39.98 o
   0  -7  14       34.29       41.61     37.35 o
   1  -7  14        3.83      -22.95     22.95 o
   2  -7  14        0.06      -19.69     25.05 o
  -7  -6  14      204.21      247.41     45.25 o
  -6  -6  14      109.55      161.58     26.70 o
  -5  -6  14      109.71      131.70     24.88 o
  -4  -6  14        4.12       13.79     29.27 o
  -3  -6  14        9.23        6.64     25.94 o
  -2  -6  14        0.28       19.80     29.83 o
  -1  -6  14       48.00       93.00     36.97 o
   0  -6  14       15.41       24.82     36.35 o
   1  -6  14       87.45      111.14     25.83 o
   2  -6  14       28.34       16.60     24.14 o
  -7  -5  14       88.11       57.21     23.44 o
  -6  -5  14       91.39       43.90     17.92 o
  -5  -5  14       41.47       55.05     20.66 o
  -4  -5  14      150.47      134.81     22.07 o
  -3  -5  14        1.16      -20.27     20.83 o
  -2  -5  14       27.98       15.46     19.46 o
  -1  -5  14        9.95       24.15     21.96 o
   0  -5  14       97.31      104.03     37.98 o
   1  -5  14      168.53      210.15     28.16 o
   2  -5  14      149.15      158.60     28.03 o
  -8  -4  14       49.62       24.55     19.13 o
  -7  -4  14       16.83       21.50     18.02 o
  -6  -4  14       41.19       65.26     24.75 o
  -5  -4  14      106.07       94.18     22.06 o
  -4  -4  14      193.54      173.07     29.33 o
  -3  -4  14       12.20       -8.32     19.00 o
  -2  -4  14       50.84       47.70     21.97 o
  -1  -4  14       97.34       84.30     21.70 o
   0  -4  14      210.59      187.94     25.68 o
   1  -4  14      219.30      168.87     28.71 o
  -8  -3  14        0.07       20.53     18.44 o
  -7  -3  14        3.86        2.70     17.55 o
  -6  -3  14       12.97       18.76     19.94 o
  -5  -3  14      121.33      123.81     22.45 o
  -4  -3  14      196.73      198.76     24.12 o
  -3  -3  14      326.41      271.76     30.71 o
  -2  -3  14      124.04      127.55     21.49 o
  -1  -3  14      130.60      145.91     22.00 o
   0  -3  14      110.53       94.52     23.25 o
   1  -3  14       50.42       65.45     35.41 o
  -8  -2  14        2.40      -12.67     16.80 o
  -7  -2  14       10.24      -18.68     18.68 o
  -6  -2  14      101.35      113.88     24.05 o
  -5  -2  14      384.46      364.48     27.16 o
  -4  -2  14      213.73      261.86     25.88 o
  -3  -2  14      181.18      176.74     30.08 o
  -2  -2  14       66.09       68.07     30.71 o
  -1  -2  14      127.58      114.03     22.95 o
   0  -2  14       14.44       12.54     21.81 o
   1  -2  14       26.10       65.80     29.33 o
  -9  -1  14       81.06       75.69     25.49 o
  -8  -1  14      178.80      172.93     21.80 o
  -7  -1  14       95.26       76.10     24.05 o
  -6  -1  14      259.26      268.81     25.50 o
  -5  -1  14      138.42      127.56     24.85 o
  -4  -1  14      206.85      191.77     24.01 o
  -3  -1  14      151.61      162.15     22.37 o
  -2  -1  14      107.50      130.28     34.15 o
  -1  -1  14       18.27      -10.75     21.95 o
   0  -1  14        0.08      -25.69     25.69 o
  -9   0  14      124.28      129.80     21.24 o
  -8   0  14      322.01      340.63     25.74 o
  -7   0  14      256.48      258.25     27.42 o
  -6   0  14       46.81       44.46     24.46 o
  -5   0  14        1.82        8.27     21.41 o
  -4   0  14       31.80       72.53     22.24 o
  -3   0  14      102.66       92.74     24.72 o
  -2   0  14       72.27       25.20     22.55 o
  -1   0  14        0.31      -14.91     29.58 o
  -9   1  14       85.00      110.17     42.74 o
  -8   1  14      164.71      148.48     22.36 o
  -7   1  14      125.61       87.25     24.77 o
  -6   1  14        7.75        2.10     23.21 o
  -5   1  14        0.09       -2.23     23.37 o
  -4   1  14        0.75       29.13     22.85 o
  -3   1  14       51.82       14.42     24.28 o
  -2   1  14       57.59       42.99     32.71 o
  -1   1  14       92.37       57.40     27.95 o
  -8   2  14       62.65       72.10     27.08 o
  -7   2  14      101.22      119.39     28.44 o
  -6   2  14       76.46       38.98     24.06 o
  -5   2  14        0.71      -23.05     23.05 o
  -4   2  14       23.24      -31.92     45.00 o
  -3   2  14       64.57       38.39     25.07 o
  -2   2  14      137.84      160.18     36.47 o
  -8   3  14        3.10       37.98     25.60 o
  -7   3  14       56.66       47.09     53.77 o
  -6   3  14       81.04       49.99     30.64 o
  -5   3  14       48.12       40.68     26.14 o
  -4   3  14       90.85       98.50     27.13 o
  -3  -8  15       14.05      -40.36     40.36 o
  -2  -8  15      118.35      112.30     42.74 o
  -4  -7  15        1.18      -31.33     31.46 o
  -3  -7  15        9.35       -0.75     34.47 o
  -2  -7  15       12.52      -22.43     38.23 o
  -1  -7  15       17.66       38.48     41.86 o
  -5  -6  15        6.25        0.15     24.14 o
  -4  -6  15        3.88      -34.47     34.47 o
  -3  -6  15        9.33       15.29     28.58 o
  -2  -6  15        2.90       23.19     34.59 o
  -1  -6  15       64.62      127.47     42.74 o
   0  -6  15      126.73      154.91     46.00 o
  -6  -5  15       49.71       74.97     23.51 o
  -5  -5  15        7.87        6.51     22.75 o
  -4  -5  15       49.01       44.34     23.15 o
  -3  -5  15       14.88       24.35     26.57 o
  -2  -5  15       23.15        7.31     22.63 o
  -1  -5  15      169.79      197.03     42.99 o
   0  -5  15      159.81      261.20     47.88 o
  -7  -4  15        0.15      -18.85     18.85 o
  -6  -4  15       24.82       23.55     25.44 o
  -5  -4  15       77.22       41.63     23.20 o
  -4  -4  15        0.45       13.49     24.31 o
  -3  -4  15       45.89       90.88     31.27 o
  -2  -4  15      116.91      138.22     23.44 o
  -1  -4  15      182.31      188.90     43.74 o
   0  -4  15      159.18      101.02     43.12 o
  -7  -3  15       15.72      -19.09     19.09 o
  -6  -3  15      132.32      105.20     30.52 o
  -5  -3  15      103.41       80.97     25.12 o
  -4  -3  15      197.79      203.71     26.99 o
  -3  -3  15      224.35      216.90     25.77 o
  -2  -3  15       14.06       27.38     24.89 o
  -1  -3  15       32.58        8.38     23.20 o
  -7  -2  15      131.72       97.31     27.50 o
  -6  -2  15      121.45       83.32     24.17 o
  -5  -2  15       74.20       31.65     24.46 o
  -4  -2  15      238.85      294.63     27.25 o
  -3  -2  15       47.03       45.46     25.15 o
  -2  -2  15       14.17        9.66     23.39 o
  -1  -2  15        8.15      -29.06     29.95 o
  -7  -1  15      134.01      107.58     26.09 o
  -6  -1  15        8.77       21.99     25.50 o
  -5  -1  15       16.58      -22.46     22.46 o
  -4  -1  15       65.07       69.18     25.75 o
  -3  -1  15       60.10       13.62     23.42 o
  -2  -1  15        6.41       -0.27     42.49 o
  -7   0  15       36.74        9.06     25.66 o
  -6   0  15        3.45       -3.75     25.48 o
  -5   0  15        5.38      -18.08     24.20 o
  -4   0  15       27.41       15.01     23.85 o
  -3   0  15      114.32       91.63     24.58 o
  -7   1  15        0.36      -26.84     26.84 o
  -6   1  15       26.80       51.10     32.15 o
  -5   1  15       15.77      -16.17     26.47 o
  -4   1  15       64.69       73.39     26.53 o
  -4  -4  16       59.76       35.16     28.51 o
  -4  -3  16      187.38      141.40     30.63 o
 
